# Supplementary material for: Genome-Wide Identification and Expression Analysis of the Aux/IAA Gene Family in Lettuce (Lactuca sativa L.)
Source: Int J Mol Sci. 2025 Feb 16;26(4):1687. doi: 10.3390/ijms26041687 (PMC11855171; doi:10.3390/ijms26041687)
Supplement: Supplementary file 1 [file ijms-26-01687-s001.zip › Supplementary Table S1.xlsx]

## Sheet: Sheet1
Table S1 The LsIAA proteins sequence in Lactuca sativa
Gene name	Gene ID	Protein sequences
LsIAA1	Lsat_1_v5_gn_1_34161	MSSVTSEFAVTGGGIGVEFDEIELTLGLPGESRERKSGTKRLFSDVVDLKLGNCGEQEAIESDCECSDLDSRKPPSKGQVVGWPPVRSHNRKNTVMKSSNCKYVKVAVDGVPYLRKVDLKSYTGYQQLLCVFEDMFSCFAIGNRALINENKMIDYLNTSDHVPTYEDKDGDWMLVGDVPWKMFVETCRRIRLRKSSD
LsIAA2	Lsat_1_v5_gn_1_35400	MSEPLEHDYIGLSDSSSMERSSESSNFSTETEKNNAFNLKATELRLGLPGFTKDIEEDDSKIGFVSTKNFFPGDKRGFSDVDADDCRNWRFNGGCDADSNKVSSSSALFSSKNVKYTDLEINQLAILSSVMNQIEEKKKAPFTTENGSAPPIAKAQVVGWPPIRSFRKNTMATNLPKNDGVAENLGTGGCLYVKVSMDGAPYLRKVDLKTHCNYADLSKALERLFTCFTLGKCPSNGRREGLSESNLKELLHGSECVLTYEDKDGDWMLVGDVPWEMFIDSCKRLRIMKGSEATGLGMQI
LsIAA3	Lsat_1_v5_gn_1_75561	MNSLVNQAKFSKTEEEKGVNGNDVVATTSKKKNKTHEKKKDETIVKETGHSGYVKVNMDGLPIGRKVDLNAHDCYETLAQALEVMFLKASTSSRKEKHQGKQRSRLLDGSSEFVLTYEDKEGDWMLVGDVPWRMFLGTVKRLRIMKTSEASGLELRR
LsIAA4	Lsat_1_v5_gn_3_62041	MASDSSSTYILNHADLPSLYYQTNNENVGIIDLGLSLRVLQPETYNHSGNPNVTDDYHNLIEWNQLHPFESSHVGVSYPRNTDDNVVIDQNTLQRQLQRSDFVKVNMDGVLVGRKISVNDHSSYSGLATQLEDMFGNQCLSGLRLFESGSEFSLWYKDRDEQWRVVGDVPWKEFVDTVKRIRIMLKDETLFQFTSTLV
LsIAA5	Lsat_1_v5_gn_3_84401	MSPQLLGVQEHIQGNTSFPTSTCSMESNYQKIPGLTERNYLGFSDCSSVDSSNVSTISEVNKNSLNLKATELRLGLPGSQSPERDQENSLTSSEKLDEKPLFPLLPSSSSSQKIISSGHKRVFTDTMDSSSETKGVISSNSELPSIKCSTPISKVNNNSNPPSSKAQVVGWPPVRSFRKNMLAVNSKNNDEVDGKPGLSALFVKVSMDGAPYLRKVDLRGYSTYQELSSALEKMFSCFTIGQCGSQGGPLRGSLSESKLRDLLHGSEYVVTYEDKDGDWMLVGDVPWE
LsIAA6	Lsat_1_v5_gn_3_125741	MMNLMETELCLGLPGGGGSGCEAETLKVTGKRGYAETVDLMLNLQPNDQSSSSTNLNDMKLQNSKNNKDLIKPPAKAQVVGWPPVRNYRKNVMAQKSNNEETEKVVAATTGSNNHAAFVKVSMDGAPYLRKVDLKLYESYQQLSDALAKMFSSFTMGEYGSQGMIDFMNESKLMDLLNSSEYVPSYEDKDGDWMLVGDVPWAMFVDSCKRLRIMKGSDAIGLAPRAMEKCKNRC
LsIAA7	Lsat_1_v5_gn_4_98481	MESGYSRVKDEEIHPQLLDLIPKERNWFTTKRDDDDDDNLDVEARTRSRSRSRSHGNGDEKTLELRLGPPSVEDWSPKNYKTPSKASVIHVPNTSQKSAPTPVVGWPPIRSFRKNIASSSNSKPAPPSDSQNVVVSDNVVKREKTMESSQKGFFVKINMNGVPIGRKVDLNAYDSYEKLSTAVDELFRGLLAAQKDISDNQEQEKAITGLLDGSGEYTLVYEDNEGDRMLVGDVPWHMFVSTVKRLRVIKSSEISNICCEFSIVVFFIYYAFCIFLFN
LsIAA8	Lsat_1_v5_gn_4_101421	MSVPLEHDYIGLSDASSLERSSESSNISSDSETNNVLNLKATELRLGLPGFAKNSEESATKFAHVKNFMSGAKRGFSDVNIEGPGKWVMNGGSEADLGKTSSVLFSPRGGINGGLEKNQVQQSISPSNVQPIEEKKKEHVSRNVAPPSAKAQVVGWPPIRSFRKNTMVTNLSKNAGDVATAEGNSGGGGCLYVKVSMDGAPYLRKIDLKIYHNYAELSQALEKMFSCFTLGQCTSSGLRRREGLSESNLKDLLHGSECVLTYEDKDGDWMLVGDVPWEMFIDSCKRLRIMKGSEAIGLAPRSMDKCKNKN
LsIAA9	Lsat_1_v5_gn_4_104420	MGSQGLGLEITELRLGLPGGGSGGEKNRTFSGSIHGGGGGGDGGCGKNRNMDEVVGWPPVCVFRKKSIREVTKLYVKVSMDGAPILRKIDLSCFKCYSDLGMALEKLFDCYGIGEAMKEESESCEYVAIYEDKDRDWMLVGDVPWS
LsIAA10	Lsat_1_v5_gn_4_104440	MSNITTEPPTTAAVFGSLTFNDTELTLGLPGESRNSGVKRRFSDIIDLKLGGADQSDSECSVVTKSPPAKEQIVGWPPVRSYRKNMTMKSDYRYVKVAVDGAPYLRKLDLKLYTSYQQLLFAFQDLFSCFTIRNVLNEMKLMDPDNGIEYVPTYEDKDGDWMLVGDVPWNMFVESCKRIRLMKNSELLS
LsIAA11	Lsat_1_v5_gn_4_157881	MTPPLLGVEDGQGNVSASTMESIFQKTSGLTERNYLGLSDCSSVDSSAVSNISEVNRNNLNLKATELRLGLPGSQSPERDPQTNSENLDEKPLFPLLPSKDGICSSASQKIIVSGNKRGFSDTIEGNWMFASSATDSDASKTQGKANNSNTQSPMIKDSTTSSKAPLPITLNKVNSSSSNPPAAKAQVVGWPPVRSFRKNILATNSKNNDEVDGKPGPGALFVKVSMDGAPYLRKVDLRSYTTYQELSSALEKMFSCFTIGQCGSQGAPGRESLSESKLRDLLHGSEYVLTYEDKDGDWMLVGDVPWDMFIGSCKRLKIMKGSDAIGLAPRSMEKSKNRN
LsIAA12	Lsat_1_v5_gn_5_29420	MELELSLSPPNQRRQPMKKTCHVGNTTTRYPLVSWNQEEEDEPNKNSVNEDYQQDLDGEGEGLTGWPPLNSWRRRLIEGVGFNGRVDDEEEGDNIHVMTNNYNESLFVKVKMDGVGIARKIDLNAFHSYQMLTNTLLDMFDKYVEIHEEGASYTLVYQHKDGHWLLARDFPWEYASFYY
LsIAA13	Lsat_1_v5_gn_5_66981	MMNLKETELCLGLPGGGGGGSGGNEAEMLKTTGKRGFSETIDLKLNLQPNESLSSNDNTSTTTHVKPPTKAQVVGWPPVRNYRKNIMAQKSNTDEPEKVAATTATFVKVSMDGAPYLRKVDLKMYTSYQELADALAKMFSSFTMGNYGRQGMIDFMNESKLMDLLNSSEYVPSYEDKDGDWMLVGDVPWQMFVASCKRLRIMKGSDAIGLAPRAMEKCKSRC
LsIAA14	Lsat_1_v5_gn_5_67581	MNMEDGLNLTLGLPGRAESDQESTITSFKNTNKRSQPETTDDCTESKGSSQHKESDIETSPAAKSQVVGWPPVRNYRRNNFQAKKMETESGMYVKVSMDGAPYLRKIDLKVYKGYSELLKALENMFKLTIGAYSERDGYKGSEFAPTYEDKDGDWMLVGDVPWEMFMLSCKRMRIMKGSEAKGLGCNL
LsIAA15	Lsat_1_v5_gn_5_81461	MYSGNAYPSFLSTIDPEQLQLSIAADEQAFGGSIANPMATNIHGQPLWYGNFSNIRMDSHATMDIDSSGGQPPSIGDVRQMVVSEPSGSNQMSSDGQPPSVNDLCRREPSQSEASCNRYEGPDEHEVQQVIISELNDGVYKRGTVGRSNYIDAYAGRFGVPQMAFNSINSTINNGGLLNSGVWAPPQRPQPIQQMRTYIRVYKRGAVGRSIDITSYSGYDELKQDLARRFGIEGQLDDQQRIGWKLVYVDHENDVLLVGNDPWEEFVICVKSIKILSPQEVQEMSLDGEFGGNNVVPNQA
LsIAA16	Lsat_1_v5_gn_5_85421	MNSSDQQGSLNMMKKRWLQDHQRRLMSQPYINMLVSQNNISSTCPPPPPIHKFLKEEDDLIAGVIPAVTVVVEGRSICHRISLHNHDGYNSLAKALRHMLVDDEHSGHVHEEQEVGVDLSNAVPGHIIAYEDMEKDLLLAGDLNWKDFIRVARRLRIIPVKANLSKGK
LsIAA17	Lsat_1_v5_gn_5_129861	MSSETSKITSEITTAADYGLNHNETALILGLPGDSRGRKLGVKRRFSETIDLKLSSNEDSEANQSDTECSDATKPPSETERVVGWPPVNMHRKNAVNSNFNFVKVAVDGAPYLRKVDLGSYTGYQQLLFALEDIFSCFTNSVLNEKKLMEKEYVTTYVDKDGDWMLIGDVPWTMFFDTCKRIRLMRSSEAINGLGENEIFIQSITKTMKPSHAIITGLIFSFCLFLIQFQVGKNTFKILH
LsIAA18	Lsat_1_v5_gn_5_134641	MSVPLEHDYIGLSEPSSMEKASESSNHSSESDKNNALNLKATELRLGLPGLGQDLEENACKNSPVKNFVSGAKRGFSDVNFDGSCKWGFNGGYEGDSVKGSCSTTSVLFGINSGKESKQTQQPSPLPLEEKKKASVTTENGRSRTPPSSKAQVVGWPPIRSFRKNTMTANLSKNDDANAAEENLGCLYVKVSMDGAPYLRKVDLKTCKNYSQLSKALEKMFDRFTLGQCTSNGLRGQEGLCESNLKDLLHHNESVLTYEDKDGDWMLVGDVPWEMFIDSCKRLRIMKGSEAIGLAPRSME
LsIAA19	Lsat_1_v5_gn_5_186760	MDKKITCLNLFENIDLATELKLGLPGTDDQPEMKMSFSGNKRSSSEMGSSTCTDENESRFSPPTKEQVVGWPPVRSYRKNVLQGNYVKVSMDGAPYLRKIDLKMYKSYGELMKGLQEMFKCIIGLYSEREGYNGSEHAPTYEDKDGDWMLVGDVPWEMFISSCKRLRIMKGSEARGLGDSL
LsIAA20	Lsat_1_v5_gn_6_46381	MSSYEELFSELEALFQMEGLLKNRDGGWRLLYTDEENDMMVVGDDPWEEFARMATKIHIYTNEEVEKLMSGGVISDDTSCLEEAPAMVVDTAKSSPE
LsIAA21	Lsat_1_v5_gn_7_41401	MSMSLKELDYISSSEAEMEKITHKQDLNLKATELRLGLPGSESPERNTINGGGTAALKILVSGAKRVFSDTIKTSSGTWGFSDNGGSEVDFVRNSAFFSSSSSSPRGENKNPSSVKDAVVSSSSKNYLHDKHSQISASNGQDSVAASKGQVVGWPPIRSFRKNCMVVKNTKNEEDTGSQCVYVKVSMDGAPYLRKVDLKIYKSYLDLSSALEKMFCSFTLGLRESPMDLLNGPEYVLTYEDKDGDLMLVGDVPWDMFTGSCKRMRIMKSSDATGLAPRAMEKGKVRN
LsIAA22	Lsat_1_v5_gn_7_44161	MYAKMELQLALSLSSSSSSSSTQFDLNDQNHETVQGKAMFGFMKTEDLLKRKLCVNGDDDEEEFHVPETLPLLFCNNSNEDYGDDVNEVESTFMFINHKNGGDENGVIGWPPVKSSRKKLCHQNHGGSGGDDGRRGSGGSKSMYVKVQMEGDGIARKIDLNLHHSYHTLVHTLAHMFGKCKEEVKLTYQDQEGDWLLATDVPWGYFSNSCEL
LsIAA23	Lsat_1_v5_gn_8_62421	MELHLGLSLSSSSSSASCSSEFDLINCNNNYAPESKITIHHLKRKQDDDDDDLQTLPLLVWNNFCNKTRMNEQLHDHDDNDDDGEVQSNSIFVHHRDDGGVIGWPPLKSCRKKLCHPKTSNHGGGGGGGGGGGSKSMYVKVHMEGIGIARKVDLSLHHSYQTLVHTLANMFGKSYEDVKLTYQDKEGDWLLAGDVPWGSFIETIQRLKLLRKQ
LsIAA24	Lsat_1_v5_gn_8_91000	MDCSLGLLCRIPGADGCGGGGGVASCGSIVAMSNDEENNSNNMVLESCSSYQDDNDDDDGGGLELGLGLSIGGGLKTKEEGSRILSDKGFSSCSSSSSSSVNIPSSSIVGTKRAAVDSISSPNATSVVGWPPIGRAHRNPILANRIKPEHDEFSSRPVNNDITNGYLSVKVNIDGTLIGRKLDLNAHTSYETLAQTLEDMFHGSLGSSRLFNGTSEFLLTYEDKDGDCMLVGDVPWQMFLCSVKRLRIRRDTKSNRPNKNS
LsIAA25	Lsat_1_v5_gn_8_91920	MDLNYKATELRLGLPGTNDLPEVNTTTTCSLTKSTKRSSSEMSQNETDESRSSPPAKEQVVGWPPVRSYRKNVLQGKKVLPEMGSAMYVKVSMDGAPYLRKVDLKVYKSYGELMKGLEEMFLCTIGLYNENERYDGSKHAATYEDKDGDWMLVGDVPWEMFVTSCKRLRIMKGYEARGLDL
LsIAA26	Lsat_1_v5_gn_8_95700	MSMSIEEHDYIGLSEANMEKKACDITENKDLNLKATELRLGLPGSESPEREAVNGGPIKNLVAGAKRGFSDTINGGSGKWVFAGKGGSEVDLVKNGGLFSCMKAENKNSGCVKETAVLASPKPVLLENKSQVSVNANVPAPKQQVVGWPPIRSFRKNTMAVSQTKNQEDKDPKMGSGCLYVKVSMDGAPYLRKVDLQMYSSYLDLSSALEKMFSCFTIGQYGSHGAHTRDGLSESRLMDLLHGSEYVLTYEDKDGDWMLVGDVPWDMFIGSCKRMRIMKSSDAIGLAPRAMEKCRNRT
LsIAA27	Lsat_1_v5_gn_9_10001	MTSFEETELRLGLPGGGGGNKTSEVGDTAVHCNGKRSYDETIMDLKLKLSSDDQETKNDQEKNLFEATGGGDGNCSVNPPAKAQVVGWPPVRSYRKNMLSIQKNISLRGHEEFTGGCGGVAFVKVSMDGAPYLRKVDLKMYKSYQDLSDALGNMFSSFTIGNCGSHGLKDFMNESKLMDLLNSSDYVPTYEDKDGDWMLVGDVPWEMFVDSCKRLRIMKGKEAIGLAPKAMEKCKNRS
LsIAA28	Lsat_1_v5_gn_9_10020	MDLINFEATELRLGLPGTTDDLPETKPPPSTVNTNKRSSSEMDSSISDENDSSRSPPPSKAQVVGWPPVRSYRKNVLQGKKYESEIGSGIYVKVSMDGAPYLRKVDLKVYKSYGELTKGLQDMFKCIIGLYSEREGYKSEHAPTYEDKDGDWMLVGDVPWDMFLTSCRRIRIMRGSEVMES
LsIAA29	Lsat_1_v5_gn_9_11520	MDVTLGLLGNSPAVDDGGGGGVPSGGSTTARSILTVSKEDNKNNMVTMSVEVTSSYPVVDENLDDLELGLGLSIGIGGGLKSKAVVAGPCWNQYARILTAKDFPSLVSKPNSSSSSSSVNIPNSSTSGSKRTAADSVSPPNGNSVVGWPPVSRAHRIPSLANNSKSQTEELNSIPEQNKNKNTTNRIKDYSTARNEISYKKYRSVKVNMDGTLIGRKVDLNAHTSYEALAQTLEEMFWGRRGGSSRLLDGTSEFVLTYEDKDGDCMLVGDVPWQ
