# Supplementary material for: Genome-Wide Identification and Expression Analysis of the Aux/IAA Gene Family in Lettuce (Lactuca sativa L.)
Source: Int J Mol Sci. 2025 Feb 16;26(4):1687. doi: 10.3390/ijms26041687 (PMC11855171; doi:10.3390/ijms26041687)
Supplement: Supplementary file 1 [file ijms-26-01687-s001.zip › Supplementary Table S2.xlsx]

## Sheet: kaks
Supplementary Table S2 Ka/Ks analysis of LsIAA homologous pairs
Locus ID	Gene Name	Locus ID	Gene Name	Ka	Ks	Ka_Ks	EffectiveLen	AverageS-sites	AverageN-sites	cN	cS	pN	pS	Note
Lsat_1_v5_gn_1_34161	LsIAA1	Lsat_1_v5_gn_5_129861	LsIAA17	0.274264	1.16184	0.23606	564	128.667	435.333	100	76	0.229709	0.590674
Lsat_1_v5_gn_1_35400	LsIAA2	Lsat_1_v5_gn_5_134641	LsIAA18	0.214403	0.974745	0.219958	876	196.75	679.25	126.667	107.333	0.18648	0.545532
Lsat_1_v5_gn_3_84401	LsIAA5	Lsat_1_v5_gn_4_157881	LsIAA11	0.148527	0.734398	0.202242	936	215.5	720.5	97.0833	100.917	0.134744	0.468291
Lsat_1_v5_gn_4_104440	LsIAA10	Lsat_1_v5_gn_5_129861	LsIAA17	0.212364	1.0017	0.212003	555	128.75	426.25	78.8333	71.1667	0.184946	0.552751
Lsat_1_v5_gn_5_186760	LsIAA19	Lsat_1_v5_gn_8_91920	LsIAA25	0.144775	0.746571	0.19392	489	107.333	381.667	50.25	50.75	0.131659	0.472826
Lsat_1_v5_gn_5_29420	LsIAA12	Lsat_1_v5_gn_8_62421	LsIAA23	0.447736	1.84767	0.242325	435	92.6667	342.333	115.417	63.5833	0.337147	0.686151
Lsat_1_v5_gn_5_186760	LsIAA19	Lsat_1_v5_gn_9_10020	LsIAA28	0.199736	0.799726	0.249755	492	106.583	385.417	67.5833	52.4167	0.175351	0.49179
Lsat_1_v5_gn_7_41401	LsIAA21	Lsat_1_v5_gn_8_95700	LsIAA26	0.189375	0.865028	0.218923	831	187.667	643.333	107.667	96.3333	0.167358	0.513321
Lsat_1_v5_gn_8_91000	LsIAA24	Lsat_1_v5_gn_9_11520	LsIAA29	0.219166	0.869845	0.25196	696	168.5	527.5	100.25	86.75	0.190047	0.514837
Lsat_1_v5_gn_8_91920	LsIAA25	Lsat_1_v5_gn_9_10020	LsIAA28	0.205203	0.810896	0.253057	507	113.833	393.167	70.5833	56.4167	0.179525	0.495608
