# Supplementary material for: Genome-Wide Identification and Expression Analysis of the Aux/IAA Gene Family in Lettuce (Lactuca sativa L.)
Source: Int J Mol Sci. 2025 Feb 16;26(4):1687. doi: 10.3390/ijms26041687 (PMC11855171; doi:10.3390/ijms26041687)
Supplement: Supplementary file 1 [file ijms-26-01687-s001.zip › Supplementary Table S3.xlsx]

## Sheet: plantCARE预测
Supplementary Table S3 All cis-acting elements at 2kb upstream of LsIAAs
gene ID	Cis-acting element ID	cis-acting element base sequence	starting position	Source of information	Brief description of cis-acting elements
Lsat_1_v5_gn_1_34161	TCA-element	CCATCTTTTT	92	Nicotiana tabacum	cis-acting element involved in salicylic acid responsiveness
Lsat_1_v5_gn_1_34161	TATA	TATAAAAT	958	Arabidopsis thaliana
Lsat_1_v5_gn_1_34161	TATA	TATAAAAT	1143	Arabidopsis thaliana
Lsat_1_v5_gn_1_34161	TATA	TATAAAAT	1564	Arabidopsis thaliana
Lsat_1_v5_gn_1_34161	ABRE4	CACGTA	759	Zea mays
Lsat_1_v5_gn_1_34161	ABRE4	CACGTA	1841	Zea mays
Lsat_1_v5_gn_1_34161	GC-motif	CCCCCG	795	Zea mays	enhancer-like element involved in anoxic specific inducibility
Lsat_1_v5_gn_1_34161	HD-Zip 3	GTAAT(G/C)ATTAC	1628	Arabidopsis thaliana	protein binding site
Lsat_1_v5_gn_1_34161	MYB-like sequence	TAACCA	1036	Arabidopsis thaliana
Lsat_1_v5_gn_1_34161	MYB-like sequence	TAACCA	1053	Arabidopsis thaliana
Lsat_1_v5_gn_1_34161	MYB-like sequence	TAACCA	1859	Arabidopsis thaliana
Lsat_1_v5_gn_1_34161	Unnamed__1	CGTGG	1788	Zea mays
Lsat_1_v5_gn_1_34161	ATCT-motif	AATCTAATCC	19	Pisum sativum	part of a conserved DNA module involved in light responsiveness
Lsat_1_v5_gn_1_34161	ATCT-motif	AATCTAATCC	24	Pisum sativum	part of a conserved DNA module involved in light responsiveness
Lsat_1_v5_gn_1_34161	CGTCA-motif	CGTCA	1527	Hordeum vulgare	cis-acting regulatory element involved in the MeJA-responsiveness
Lsat_1_v5_gn_1_34161	CAAT-box	CAAT	155	Nicotiana glutinosa
Lsat_1_v5_gn_1_34161	CAAT-box	CCAAT	170	Arabidopsis thaliana	common cis-acting element in promoter and enhancer regions
Lsat_1_v5_gn_1_34161	CAAT-box	CAAT	228	Nicotiana glutinosa
Lsat_1_v5_gn_1_34161	CAAT-box	CAAAT	270	Pisum sativum	common cis-acting element in promoter and enhancer regions
Lsat_1_v5_gn_1_34161	CAAT-box	CAAAT	310	Pisum sativum	common cis-acting element in promoter and enhancer regions
Lsat_1_v5_gn_1_34161	CAAT-box	CCAAT	313	Arabidopsis thaliana	common cis-acting element in promoter and enhancer regions
Lsat_1_v5_gn_1_34161	CAAT-box	CAAAT	330	Pisum sativum	common cis-acting element in promoter and enhancer regions
Lsat_1_v5_gn_1_34161	CAAT-box	CAAAT	351	Pisum sativum	common cis-acting element in promoter and enhancer regions
Lsat_1_v5_gn_1_34161	CAAT-box	CCAAT	354	Arabidopsis thaliana	common cis-acting element in promoter and enhancer regions
Lsat_1_v5_gn_1_34161	CAAT-box	CAAAT	411	Pisum sativum	common cis-acting element in promoter and enhancer regions
Lsat_1_v5_gn_1_34161	CAAT-box	CAAT	442	Nicotiana glutinosa
Lsat_1_v5_gn_1_34161	CAAT-box	CAAAT	537	Pisum sativum	common cis-acting element in promoter and enhancer regions
Lsat_1_v5_gn_1_34161	CAAT-box	CCAAT	621	Arabidopsis thaliana	common cis-acting element in promoter and enhancer regions
Lsat_1_v5_gn_1_34161	CAAT-box	CAAT	622	Nicotiana glutinosa
Lsat_1_v5_gn_1_34161	CAAT-box	CAAT	642	Nicotiana glutinosa
Lsat_1_v5_gn_1_34161	CAAT-box	CAAT	728	Nicotiana glutinosa
Lsat_1_v5_gn_1_34161	CAAT-box	CAAAT	895	Pisum sativum	common cis-acting element in promoter and enhancer regions
Lsat_1_v5_gn_1_34161	CAAT-box	CAAT	907	Nicotiana glutinosa
Lsat_1_v5_gn_1_34161	CAAT-box	CAAT	1001	Nicotiana glutinosa
Lsat_1_v5_gn_1_34161	CAAT-box	CAAT	1028	Nicotiana glutinosa
Lsat_1_v5_gn_1_34161	CAAT-box	CAAT	1043	Nicotiana glutinosa
Lsat_1_v5_gn_1_34161	CAAT-box	CAAT	1045	Nicotiana glutinosa
Lsat_1_v5_gn_1_34161	CAAT-box	CAAT	1060	Nicotiana glutinosa
Lsat_1_v5_gn_1_34161	CAAT-box	CAAT	1062	Nicotiana glutinosa
Lsat_1_v5_gn_1_34161	CAAT-box	CAAAT	1167	Pisum sativum	common cis-acting element in promoter and enhancer regions
Lsat_1_v5_gn_1_34161	CAAT-box	CCAAT	1209	Arabidopsis thaliana	common cis-acting element in promoter and enhancer regions
Lsat_1_v5_gn_1_34161	CAAT-box	CAAAT	1221	Pisum sativum	common cis-acting element in promoter and enhancer regions
Lsat_1_v5_gn_1_34161	CAAT-box	CAAT	1282	Nicotiana glutinosa
Lsat_1_v5_gn_1_34161	CAAT-box	CAAT	1341	Nicotiana glutinosa
Lsat_1_v5_gn_1_34161	CAAT-box	CAAT	1389	Nicotiana glutinosa
Lsat_1_v5_gn_1_34161	CAAT-box	CAAAT	1423	Pisum sativum	common cis-acting element in promoter and enhancer regions
Lsat_1_v5_gn_1_34161	CAAT-box	CAAT	1460	Nicotiana glutinosa
Lsat_1_v5_gn_1_34161	CAAT-box	CAAAT	1557	Pisum sativum	common cis-acting element in promoter and enhancer regions
Lsat_1_v5_gn_1_34161	CAAT-box	CAAAT	1654	Pisum sativum	common cis-acting element in promoter and enhancer regions
Lsat_1_v5_gn_1_34161	CAAT-box	CAAAT	1657	Pisum sativum	common cis-acting element in promoter and enhancer regions
Lsat_1_v5_gn_1_34161	CAAT-box	CCAAT	1665	Arabidopsis thaliana	common cis-acting element in promoter and enhancer regions
Lsat_1_v5_gn_1_34161	CAAT-box	CCAAT	1857	Arabidopsis thaliana	common cis-acting element in promoter and enhancer regions
Lsat_1_v5_gn_1_34161	CAAT-box	CAAT	1997	Nicotiana glutinosa
Lsat_1_v5_gn_1_34161	LTR	CCGAAA	1969	Hordeum vulgare	cis-acting element involved in low-temperature responsiveness
Lsat_1_v5_gn_1_34161	GARE-motif	TCTGTTG	1238	Brassica oleracea	gibberellin-responsive element
Lsat_1_v5_gn_1_34161	CCAAT-box	CAACGG	798	Hordeum vulgare	MYBHv1 binding site
Lsat_1_v5_gn_1_34161	ERE	ATTTTAAA	686	Nicotiana glutinos
Lsat_1_v5_gn_1_34161	ERE	ATTTCATA	694	Nicotiana glutinos
Lsat_1_v5_gn_1_34161	WRE3	CCACCT	53	Pisum sativum
Lsat_1_v5_gn_1_34161	WRE3	CCACCT	105	Pisum sativum
Lsat_1_v5_gn_1_34161	G-box	TACGTG	759	Arabidopsis thaliana	cis-acting regulatory element involved in light responsiveness
Lsat_1_v5_gn_1_34161	G-box	CACGAC	856	Zea mays	cis-acting regulatory element involved in light responsiveness
Lsat_1_v5_gn_1_34161	G-box	TACGTG	1841	Arabidopsis thaliana	cis-acting regulatory element involved in light responsiveness
Lsat_1_v5_gn_1_34161	G-box	CACGAC	1895	Zea mays	cis-acting regulatory element involved in light responsiveness
Lsat_1_v5_gn_1_34161	MYB	TAACCA	1036	Arabidopsis thaliana
Lsat_1_v5_gn_1_34161	MYB	TAACCA	1053	Arabidopsis thaliana
Lsat_1_v5_gn_1_34161	MYB	CAACAG	1238	Arabidopsis thaliana
Lsat_1_v5_gn_1_34161	MYB	TAACCA	1859	Arabidopsis thaliana
Lsat_1_v5_gn_1_34161	MYB	CAACCA	1865	Arabidopsis thaliana
Lsat_1_v5_gn_1_34161	AT~ABRE	TACGTGTC	1839	Arabidopsis thaliana
Lsat_1_v5_gn_1_34161	GT1-motif	GGTTAAT	165	Avena sativa	light responsive element
Lsat_1_v5_gn_1_34161	GT1-motif	GGTTAA	1035	Arabidopsis thaliana	light responsive element
Lsat_1_v5_gn_1_34161	GT1-motif	GGTTAA	1642	Arabidopsis thaliana	light responsive element
Lsat_1_v5_gn_1_34161	ARE	AAACCA	1823	Zea mays	cis-acting regulatory element essential for the anaerobic induction
Lsat_1_v5_gn_1_34161	AT-rich sequence	TAAAATACT	668	Pisum sativum	element for maximal elicitor-mediated activation (2copies)
Lsat_1_v5_gn_1_34161	as-1	TGACG	1527	Arabidopsis thaliana
Lsat_1_v5_gn_1_34161	TATA-box	TATA	148	Arabidopsis thaliana	core promoter element around -30 of transcription start
Lsat_1_v5_gn_1_34161	TATA-box	TATA	161	Arabidopsis thaliana	core promoter element around -30 of transcription start
Lsat_1_v5_gn_1_34161	TATA-box	TATAAA	580	Helianthus annuus	core promoter element around -30 of transcription start
Lsat_1_v5_gn_1_34161	TATA-box	TATAA	581	Arabidopsis thaliana	core promoter element around -30 of transcription start
Lsat_1_v5_gn_1_34161	TATA-box	TATA	582	Arabidopsis thaliana	core promoter element around -30 of transcription start
Lsat_1_v5_gn_1_34161	TATA-box	ccTATAAAaa	599	Arabidopsis thaliana	core promoter element around -30 of transcription start
Lsat_1_v5_gn_1_34161	TATA-box	TATAAAA	600	Pisum sativum	core promoter element around -30 of transcription start
Lsat_1_v5_gn_1_34161	TATA-box	TATAAA	601	Helianthus annuus	core promoter element around -30 of transcription start
Lsat_1_v5_gn_1_34161	TATA-box	TATAA	602	Arabidopsis thaliana	core promoter element around -30 of transcription start
Lsat_1_v5_gn_1_34161	TATA-box	TATA	603	Arabidopsis thaliana	core promoter element around -30 of transcription start
Lsat_1_v5_gn_1_34161	TATA-box	TATA	676	Arabidopsis thaliana	core promoter element around -30 of transcription start
Lsat_1_v5_gn_1_34161	TATA-box	TATA	709	Arabidopsis thaliana	core promoter element around -30 of transcription start
Lsat_1_v5_gn_1_34161	TATA-box	TATATA	919	Arabidopsis thaliana	core promoter element around -30 of transcription start
Lsat_1_v5_gn_1_34161	TATA-box	ATATAT	920	Brassica napus	core promoter element around -30 of transcription start
Lsat_1_v5_gn_1_34161	TATA-box	TATA	921	Arabidopsis thaliana	core promoter element around -30 of transcription start
Lsat_1_v5_gn_1_34161	TATA-box	TATAAAT	935	Brassica juncea	core promoter element around -30 of transcription start
Lsat_1_v5_gn_1_34161	TATA-box	TATAAA	936	Helianthus annuus	core promoter element around -30 of transcription start
Lsat_1_v5_gn_1_34161	TATA-box	TATAA	937	Arabidopsis thaliana	core promoter element around -30 of transcription start
Lsat_1_v5_gn_1_34161	TATA-box	TATA	938	Arabidopsis thaliana	core promoter element around -30 of transcription start
Lsat_1_v5_gn_1_34161	TATA-box	TATAAAA	959	Pisum sativum	core promoter element around -30 of transcription start
Lsat_1_v5_gn_1_34161	TATA-box	TATAAA	960	Helianthus annuus	core promoter element around -30 of transcription start
Lsat_1_v5_gn_1_34161	TATA-box	TATAA	961	Arabidopsis thaliana	core promoter element around -30 of transcription start
Lsat_1_v5_gn_1_34161	TATA-box	TATA	962	Arabidopsis thaliana	core promoter element around -30 of transcription start
Lsat_1_v5_gn_1_34161	TATA-box	TATA	986	Arabidopsis thaliana	core promoter element around -30 of transcription start
Lsat_1_v5_gn_1_34161	TATA-box	taTATAAAtc	992	Arabidopsis thaliana	core promoter element around -30 of transcription start
Lsat_1_v5_gn_1_34161	TATA-box	ATTATA	1049	Brassica napus	core promoter element around -30 of transcription start
Lsat_1_v5_gn_1_34161	TATA-box	TATAA	1050	Arabidopsis thaliana	core promoter element around -30 of transcription start
Lsat_1_v5_gn_1_34161	TATA-box	TATA	1051	Arabidopsis thaliana	core promoter element around -30 of transcription start
Lsat_1_v5_gn_1_34161	TATA-box	TATAAA	1115	Helianthus annuus	core promoter element around -30 of transcription start
Lsat_1_v5_gn_1_34161	TATA-box	TATAA	1116	Arabidopsis thaliana	core promoter element around -30 of transcription start
Lsat_1_v5_gn_1_34161	TATA-box	TATA	1117	Arabidopsis thaliana	core promoter element around -30 of transcription start
Lsat_1_v5_gn_1_34161	TATA-box	ATATAA	1124	Brassica oleracea	core promoter element around -30 of transcription start
Lsat_1_v5_gn_1_34161	TATA-box	TATA	1125	Arabidopsis thaliana	core promoter element around -30 of transcription start
Lsat_1_v5_gn_1_34161	TATA-box	TATAAAA	1144	Pisum sativum	core promoter element around -30 of transcription start
Lsat_1_v5_gn_1_34161	TATA-box	TATAAA	1145	Helianthus annuus	core promoter element around -30 of transcription start
Lsat_1_v5_gn_1_34161	TATA-box	TATAA	1146	Arabidopsis thaliana	core promoter element around -30 of transcription start
Lsat_1_v5_gn_1_34161	TATA-box	TATA	1147	Arabidopsis thaliana	core promoter element around -30 of transcription start
Lsat_1_v5_gn_1_34161	TATA-box	TATA	1200	Arabidopsis thaliana	core promoter element around -30 of transcription start
Lsat_1_v5_gn_1_34161	TATA-box	ATATAT	1205	Brassica napus	core promoter element around -30 of transcription start
Lsat_1_v5_gn_1_34161	TATA-box	TATA	1206	Arabidopsis thaliana	core promoter element around -30 of transcription start
Lsat_1_v5_gn_1_34161	TATA-box	taTATAAAtc	1223	Arabidopsis thaliana	core promoter element around -30 of transcription start
Lsat_1_v5_gn_1_34161	TATA-box	TATAAAT	1224	Brassica juncea	core promoter element around -30 of transcription start
Lsat_1_v5_gn_1_34161	TATA-box	TATAAA	1225	Helianthus annuus	core promoter element around -30 of transcription start
Lsat_1_v5_gn_1_34161	TATA-box	TATATAA	1226	Arabidopsis thaliana	core promoter element around -30 of transcription start
Lsat_1_v5_gn_1_34161	TATA-box	TATATA	1227	Arabidopsis thaliana	core promoter element around -30 of transcription start
Lsat_1_v5_gn_1_34161	TATA-box	ATATAA	1228	Brassica oleracea	core promoter element around -30 of transcription start
Lsat_1_v5_gn_1_34161	TATA-box	TATA	1229	Arabidopsis thaliana	core promoter element around -30 of transcription start
Lsat_1_v5_gn_1_34161	TATA-box	TATA	1253	Arabidopsis thaliana	core promoter element around -30 of transcription start
Lsat_1_v5_gn_1_34161	TATA-box	TATA	1289	Arabidopsis thaliana	core promoter element around -30 of transcription start
Lsat_1_v5_gn_1_34161	TATA-box	TATA	1357	Arabidopsis thaliana	core promoter element around -30 of transcription start
Lsat_1_v5_gn_1_34161	TATA-box	ATATAT	1361	Brassica napus	core promoter element around -30 of transcription start
Lsat_1_v5_gn_1_34161	TATA-box	TATATA	1362	Arabidopsis thaliana	core promoter element around -30 of transcription start
Lsat_1_v5_gn_1_34161	TATA-box	ATATAT	1363	Brassica napus	core promoter element around -30 of transcription start
Lsat_1_v5_gn_1_34161	TATA-box	TATA	1364	Arabidopsis thaliana	core promoter element around -30 of transcription start
Lsat_1_v5_gn_1_34161	TATA-box	TACAAAA	1376	Oryza sativa	core promoter element around -30 of transcription start
Lsat_1_v5_gn_1_34161	TATA-box	ATTATA	1473	Brassica napus	core promoter element around -30 of transcription start
Lsat_1_v5_gn_1_34161	TATA-box	TATAA	1474	Arabidopsis thaliana	core promoter element around -30 of transcription start
Lsat_1_v5_gn_1_34161	TATA-box	TATA	1475	Arabidopsis thaliana	core promoter element around -30 of transcription start
Lsat_1_v5_gn_1_34161	TATA-box	TATACA	1543	Helianthus annuus	core promoter element around -30 of transcription start
Lsat_1_v5_gn_1_34161	TATA-box	TATA	1545	Arabidopsis thaliana	core promoter element around -30 of transcription start
Lsat_1_v5_gn_1_34161	TATA-box	TATAAAA	1565	Pisum sativum	core promoter element around -30 of transcription start
Lsat_1_v5_gn_1_34161	TATA-box	TATAAA	1566	Helianthus annuus	core promoter element around -30 of transcription start
Lsat_1_v5_gn_1_34161	TATA-box	TATATAA	1567	Arabidopsis thaliana	core promoter element around -30 of transcription start
Lsat_1_v5_gn_1_34161	TATA-box	TATATA	1568	Arabidopsis thaliana	core promoter element around -30 of transcription start
Lsat_1_v5_gn_1_34161	TATA-box	ATATAT	1569	Brassica napus	core promoter element around -30 of transcription start
Lsat_1_v5_gn_1_34161	TATA-box	TATA	1570	Arabidopsis thaliana	core promoter element around -30 of transcription start
Lsat_1_v5_gn_1_34161	TATA-box	ATTATA	1573	Brassica napus	core promoter element around -30 of transcription start
Lsat_1_v5_gn_1_34161	TATA-box	TATAA	1574	Arabidopsis thaliana	core promoter element around -30 of transcription start
Lsat_1_v5_gn_1_34161	TATA-box	TATA	1575	Arabidopsis thaliana	core promoter element around -30 of transcription start
Lsat_1_v5_gn_1_34161	TATA-box	TACAAAA	1624	Oryza sativa	core promoter element around -30 of transcription start
Lsat_1_v5_gn_1_34161	TATA-box	TATATA	1884	Arabidopsis thaliana	core promoter element around -30 of transcription start
Lsat_1_v5_gn_1_34161	TATA-box	ATATAA	1885	Brassica oleracea	core promoter element around -30 of transcription start
Lsat_1_v5_gn_1_34161	TATA-box	TATA	1886	Arabidopsis thaliana	core promoter element around -30 of transcription start
Lsat_1_v5_gn_1_34161	P-box	CAACAAACCCCTT	123	Petroselinum crispum	gibberellin-responsive element and part of a light responsive element
Lsat_1_v5_gn_1_34161	Unnamed__6	taTAAATATct	582	Zea mays
Lsat_1_v5_gn_1_34161	ABRE3a	TACGTG	759	Zea mays
Lsat_1_v5_gn_1_34161	ABRE3a	TACGTG	1841	Zea mays
Lsat_1_v5_gn_1_34161	Unnamed__4	CTCC	30	Petroselinum hortense
Lsat_1_v5_gn_1_34161	Unnamed__4	CTCC	255	Petroselinum hortense
Lsat_1_v5_gn_1_34161	Unnamed__4	CTCC	295	Petroselinum hortense
Lsat_1_v5_gn_1_34161	Unnamed__4	CTCC	341	Petroselinum hortense
Lsat_1_v5_gn_1_34161	Unnamed__4	CTCC	404	Petroselinum hortense
Lsat_1_v5_gn_1_34161	Unnamed__4	CTCC	1296	Petroselinum hortense
Lsat_1_v5_gn_1_34161	Unnamed__4	CTCC	1587	Petroselinum hortense
Lsat_1_v5_gn_1_34161	Unnamed__4	CTCC	1671	Petroselinum hortense
Lsat_1_v5_gn_1_34161	Unnamed__4	CTCC	1852	Petroselinum hortense
Lsat_1_v5_gn_1_34161	Unnamed__4	CTCC	1877	Petroselinum hortense
Lsat_1_v5_gn_1_34161	Unnamed__4	CTCC	2009	Petroselinum hortense
Lsat_1_v5_gn_1_34161	GATA-motif	GATAGGA	493	Arabidopsis thaliana	part of a light responsive element
Lsat_1_v5_gn_1_34161	I-box	cCATATCCAAT	1857	Flaveria trinervia	part of a light responsive element
Lsat_1_v5_gn_1_34161	MYB recognition site	CCGTTG	798	Arabidopsis thaliana
Lsat_1_v5_gn_1_34161	MYC	CAATTG	1043	Arabidopsis thaliana
Lsat_1_v5_gn_1_34161	MYC	CAATTG	1060	Arabidopsis thaliana
Lsat_1_v5_gn_1_34161		motif_sequence	25	organism	short_function
Lsat_1_v5_gn_1_34161		motif_sequence	59	organism	short_function
Lsat_1_v5_gn_1_34161		motif_sequence	94	organism	short_function
Lsat_1_v5_gn_1_34161		motif_sequence	255	organism	short_function
Lsat_1_v5_gn_1_34161		motif_sequence	295	organism	short_function
Lsat_1_v5_gn_1_34161		motif_sequence	456	organism	short_function
Lsat_1_v5_gn_1_34161		motif_sequence	458	organism	short_function
Lsat_1_v5_gn_1_34161		motif_sequence	1109	organism	short_function
Lsat_1_v5_gn_1_34161		motif_sequence	1269	organism	short_function
Lsat_1_v5_gn_1_34161		motif_sequence	1296	organism	short_function
Lsat_1_v5_gn_1_34161		motif_sequence	1738	organism	short_function
Lsat_1_v5_gn_1_34161		motif_sequence	1850	organism	short_function
Lsat_1_v5_gn_1_34161		motif_sequence	1875	organism	short_function
Lsat_1_v5_gn_1_34161		motif_sequence	2000	organism	short_function
Lsat_1_v5_gn_1_34161		motif_sequence	2007	organism	short_function
Lsat_1_v5_gn_1_34161	ABRE	CGCACGTGTC	757	Hordeum vulgare	cis-acting element involved in the abscisic acid responsiveness
Lsat_1_v5_gn_1_34161	ABRE	ACGTG	759	Arabidopsis thaliana	cis-acting element involved in the abscisic acid responsiveness
Lsat_1_v5_gn_1_34161	ABRE	TACGTGTC	1839	Oryza sativa	cis-acting element involved in the abscisic acid responsiveness
Lsat_1_v5_gn_1_34161	ABRE	ACGTG	1841	Arabidopsis thaliana	cis-acting element involved in the abscisic acid responsiveness
Lsat_1_v5_gn_1_34161	Myb-binding site	CAACAG	1238	Nicotiana tabacum
Lsat_1_v5_gn_1_34161	AT~TATA-box	TATATA	919	Arabidopsis thaliana
Lsat_1_v5_gn_1_34161	AT~TATA-box	TATATAAA	1225	Arabidopsis thaliana
Lsat_1_v5_gn_1_34161	AT~TATA-box	TATATA	1227	Arabidopsis thaliana
Lsat_1_v5_gn_1_34161	AT~TATA-box	TATATA	1362	Arabidopsis thaliana
Lsat_1_v5_gn_1_34161	AT~TATA-box	TATATAAA	1566	Arabidopsis thaliana
Lsat_1_v5_gn_1_34161	AT~TATA-box	TATATA	1568	Arabidopsis thaliana
Lsat_1_v5_gn_1_34161	AT~TATA-box	TATATA	1884	Arabidopsis thaliana
Lsat_1_v5_gn_1_34161	TGA-element	AACGAC	368	Brassica oleracea	auxin-responsive element
Lsat_1_v5_gn_1_34161	TGA-element	AACGAC	1916	Brassica oleracea	auxin-responsive element
Lsat_1_v5_gn_1_34161	AE-box	AGAAACAA	532	Arabidopsis thaliana	part of a module for light response
Lsat_1_v5_gn_1_34161	AE-box	AGAAACTT	739	Arabidopsis thaliana	part of a module for light response
Lsat_1_v5_gn_1_34161	TGACG-motif	TGACG	1527	Hordeum vulgare	cis-acting regulatory element involved in the MeJA-responsiveness
Lsat_1_v5_gn_1_35400	TCA-element	CCATCTTTTT	1248	Nicotiana tabacum	cis-acting element involved in salicylic acid responsiveness
Lsat_1_v5_gn_1_35400	TATA	TATAAAAT	1181	Arabidopsis thaliana
Lsat_1_v5_gn_1_35400	W box	TTGACC	935	Arabidopsis thaliana
Lsat_1_v5_gn_1_35400	W box	TTGACC	1342	Arabidopsis thaliana
Lsat_1_v5_gn_1_35400	Unnamed__1	CGTGG	512	Zea mays
Lsat_1_v5_gn_1_35400	Unnamed__1	GAATTTAATTAA	739	Glycine max	60K protein binding site
Lsat_1_v5_gn_1_35400	Unnamed__1	CGTGG	1450	Zea mays
Lsat_1_v5_gn_1_35400	STRE	AGGGG	39	Arabidopsis thaliana
Lsat_1_v5_gn_1_35400	STRE	AGGGG	530	Arabidopsis thaliana
Lsat_1_v5_gn_1_35400	STRE	AGGGG	672	Arabidopsis thaliana
Lsat_1_v5_gn_1_35400	STRE	AGGGG	734	Arabidopsis thaliana
Lsat_1_v5_gn_1_35400	STRE	AGGGG	1932	Arabidopsis thaliana
Lsat_1_v5_gn_1_35400	MYB-like sequence	TAACCA	1738	Arabidopsis thaliana
Lsat_1_v5_gn_1_35400	G-Box	CACGTT	513	Pisum sativum	cis-acting regulatory element involved in light responsiveness
Lsat_1_v5_gn_1_35400	G-Box	CACGTG	1448	Pisum sativum	cis-acting regulatory element involved in light responsiveness
Lsat_1_v5_gn_1_35400	3-AF3 binding site	CACTATCTAAC	1831	Pisum sativum	part of a conserved DNA module array (CMA3)
Lsat_1_v5_gn_1_35400	LTR	CCGAAA	19	Hordeum vulgare	cis-acting element involved in low-temperature responsiveness
Lsat_1_v5_gn_1_35400	CAAT-box	CAAAT	131	Pisum sativum	common cis-acting element in promoter and enhancer regions
Lsat_1_v5_gn_1_35400	CAAT-box	CCAAT	166	Arabidopsis thaliana	common cis-acting element in promoter and enhancer regions
Lsat_1_v5_gn_1_35400	CAAT-box	CAAT	167	Nicotiana glutinosa
Lsat_1_v5_gn_1_35400	CAAT-box	CAAT	210	Nicotiana glutinosa
Lsat_1_v5_gn_1_35400	CAAT-box	CAAT	259	Nicotiana glutinosa
Lsat_1_v5_gn_1_35400	CAAT-box	CAAT	342	Nicotiana glutinosa
Lsat_1_v5_gn_1_35400	CAAT-box	CAAT	354	Nicotiana glutinosa
Lsat_1_v5_gn_1_35400	CAAT-box	CAAT	360	Nicotiana glutinosa
Lsat_1_v5_gn_1_35400	CAAT-box	CAAT	364	Nicotiana glutinosa
Lsat_1_v5_gn_1_35400	CAAT-box	CCAAT	379	Arabidopsis thaliana	common cis-acting element in promoter and enhancer regions
Lsat_1_v5_gn_1_35400	CAAT-box	CCAAT	699	Arabidopsis thaliana	common cis-acting element in promoter and enhancer regions
Lsat_1_v5_gn_1_35400	CAAT-box	CAAT	700	Nicotiana glutinosa
Lsat_1_v5_gn_1_35400	CAAT-box	CAAT	708	Nicotiana glutinosa
Lsat_1_v5_gn_1_35400	CAAT-box	CCAAT	715	Arabidopsis thaliana	common cis-acting element in promoter and enhancer regions
Lsat_1_v5_gn_1_35400	CAAT-box	CAAT	716	Nicotiana glutinosa
Lsat_1_v5_gn_1_35400	CAAT-box	CAAT	721	Nicotiana glutinosa
Lsat_1_v5_gn_1_35400	CAAT-box	CAAT	777	Nicotiana glutinosa
Lsat_1_v5_gn_1_35400	CAAT-box	CAAT	786	Nicotiana glutinosa
Lsat_1_v5_gn_1_35400	CAAT-box	CAAT	806	Nicotiana glutinosa
Lsat_1_v5_gn_1_35400	CAAT-box	CAAT	892	Nicotiana glutinosa
Lsat_1_v5_gn_1_35400	CAAT-box	CAAT	1018	Nicotiana glutinosa
Lsat_1_v5_gn_1_35400	CAAT-box	CAAT	1047	Nicotiana glutinosa
Lsat_1_v5_gn_1_35400	CAAT-box	CAAT	1092	Nicotiana glutinosa
Lsat_1_v5_gn_1_35400	CAAT-box	CAAT	1139	Nicotiana glutinosa
Lsat_1_v5_gn_1_35400	CAAT-box	CCAAT	1148	Arabidopsis thaliana	common cis-acting element in promoter and enhancer regions
Lsat_1_v5_gn_1_35400	CAAT-box	CAAT	1383	Nicotiana glutinosa
Lsat_1_v5_gn_1_35400	CAAT-box	CCAAT	1411	Arabidopsis thaliana	common cis-acting element in promoter and enhancer regions
Lsat_1_v5_gn_1_35400	CAAT-box	CAAT	1508	Nicotiana glutinosa
Lsat_1_v5_gn_1_35400	CAAT-box	CAAT	1533	Nicotiana glutinosa
Lsat_1_v5_gn_1_35400	CAAT-box	CAAAT	1554	Pisum sativum	common cis-acting element in promoter and enhancer regions
Lsat_1_v5_gn_1_35400	CAAT-box	CAAT	1568	Nicotiana glutinosa
Lsat_1_v5_gn_1_35400	CAAT-box	CAAT	1570	Nicotiana glutinosa
Lsat_1_v5_gn_1_35400	CAAT-box	CAAAT	1611	Pisum sativum	common cis-acting element in promoter and enhancer regions
Lsat_1_v5_gn_1_35400	CAAT-box	CAAT	1625	Nicotiana glutinosa
Lsat_1_v5_gn_1_35400	CAAT-box	CAAT	1627	Nicotiana glutinosa
Lsat_1_v5_gn_1_35400	CAAT-box	CAAAT	1664	Pisum sativum	common cis-acting element in promoter and enhancer regions
Lsat_1_v5_gn_1_35400	CAAT-box	CAAAT	1689	Pisum sativum	common cis-acting element in promoter and enhancer regions
Lsat_1_v5_gn_1_35400	CAAT-box	CAAAT	1725	Pisum sativum	common cis-acting element in promoter and enhancer regions
Lsat_1_v5_gn_1_35400	CAAT-box	CCAAT	1741	Arabidopsis thaliana	common cis-acting element in promoter and enhancer regions
Lsat_1_v5_gn_1_35400	CAAT-box	CAAT	1742	Nicotiana glutinosa
Lsat_1_v5_gn_1_35400	CAAT-box	CAAAT	1750	Pisum sativum	common cis-acting element in promoter and enhancer regions
Lsat_1_v5_gn_1_35400	CAAT-box	CAAAT	1773	Pisum sativum	common cis-acting element in promoter and enhancer regions
Lsat_1_v5_gn_1_35400	CAAT-box	CAAT	1803	Nicotiana glutinosa
Lsat_1_v5_gn_1_35400	CAAT-box	CAAAT	1827	Pisum sativum	common cis-acting element in promoter and enhancer regions
Lsat_1_v5_gn_1_35400	CAAT-box	CAAT	1947	Nicotiana glutinosa
Lsat_1_v5_gn_1_35400	CAAT-box	CAAAT	2005	Pisum sativum	common cis-acting element in promoter and enhancer regions
Lsat_1_v5_gn_1_35400	CAAT-box	CAAT	2015	Nicotiana glutinosa
Lsat_1_v5_gn_1_35400	G-box	CACGTG	1448	Arabidopsis thaliana	cis-acting regulatory element involved in light responsiveness
Lsat_1_v5_gn_1_35400	AAGAA-motif	GAAAGAA	1333	Avena sativa
Lsat_1_v5_gn_1_35400	AAGAA-motif	GAAAGAA	1959	Avena sativa
Lsat_1_v5_gn_1_35400	MBS	CAACTG	157	Arabidopsis thaliana	MYB binding site involved in drought-inducibility
Lsat_1_v5_gn_1_35400	MBS	CAACTG	505	Arabidopsis thaliana	MYB binding site involved in drought-inducibility
Lsat_1_v5_gn_1_35400	TCA	TCATCTTCAT	451	Pisum sativum
Lsat_1_v5_gn_1_35400	TCT-motif	TCTTAC	1297	Arabidopsis thaliana	part of a light responsive element
Lsat_1_v5_gn_1_35400	ERE	ATTTCATA	1849	Nicotiana glutinos
Lsat_1_v5_gn_1_35400	ERE	ATTTTAAA	1886	Nicotiana glutinos
Lsat_1_v5_gn_1_35400	GCN4_motif	TGAGTCA	2000	Oryza sativa	cis-regulatory element involved in endosperm expression
Lsat_1_v5_gn_1_35400	Myb	TAACTG	140	Arabidopsis thaliana
Lsat_1_v5_gn_1_35400	Myb	CAACTG	157	Arabidopsis thaliana
Lsat_1_v5_gn_1_35400	Myb	CAACTG	505	Arabidopsis thaliana
Lsat_1_v5_gn_1_35400	CARE	CAACTCAC	1306	Oryza sativa
Lsat_1_v5_gn_1_35400	ACE	CTAACGTATT	298	Petroselinum crispum	cis-acting element involved in light responsiveness
Lsat_1_v5_gn_1_35400	LAMP-element	CCTTATCCA	620	Spinacia oleracea	part of a light responsive element
Lsat_1_v5_gn_1_35400	MYB	CAACCA	908	Arabidopsis thaliana
Lsat_1_v5_gn_1_35400	MYB	TAACCA	1738	Arabidopsis thaliana
Lsat_1_v5_gn_1_35400	TC-rich repeats	ATTCTCTAAC	324	Nicotiana tabacum	cis-acting element involved in defense and stress responsiveness
Lsat_1_v5_gn_1_35400	GT1-motif	GGTTAAT	1736	Avena sativa	light responsive element
Lsat_1_v5_gn_1_35400	GT1-motif	GGTTAA	1737	Arabidopsis thaliana	light responsive element
Lsat_1_v5_gn_1_35400	ARE	AAACCA	163	Zea mays	cis-acting regulatory element essential for the anaerobic induction
Lsat_1_v5_gn_1_35400	ARE	AAACCA	1391	Zea mays	cis-acting regulatory element essential for the anaerobic induction
Lsat_1_v5_gn_1_35400	ARE	AAACCA	1870	Zea mays	cis-acting regulatory element essential for the anaerobic induction
Lsat_1_v5_gn_1_35400	GATA-motif	GATAGGA	1415	Arabidopsis thaliana	part of a light responsive element
Lsat_1_v5_gn_1_35400	Unnamed__4	CTCC	78	Petroselinum hortense
Lsat_1_v5_gn_1_35400	Unnamed__4	CTCC	423	Petroselinum hortense
Lsat_1_v5_gn_1_35400	Unnamed__4	CTCC	458	Petroselinum hortense
Lsat_1_v5_gn_1_35400	Unnamed__4	CTCC	817	Petroselinum hortense
Lsat_1_v5_gn_1_35400	Unnamed__4	CTCC	872	Petroselinum hortense
Lsat_1_v5_gn_1_35400	Unnamed__4	CTCC	1303	Petroselinum hortense
Lsat_1_v5_gn_1_35400	Unnamed__4	CTCC	1930	Petroselinum hortense
Lsat_1_v5_gn_1_35400	Unnamed__4	CTCC	1935	Petroselinum hortense
Lsat_1_v5_gn_1_35400	TATA-box	ATTATA	305	Brassica napus	core promoter element around -30 of transcription start
Lsat_1_v5_gn_1_35400	TATA-box	TATAA	306	Arabidopsis thaliana	core promoter element around -30 of transcription start
Lsat_1_v5_gn_1_35400	TATA-box	TATA	307	Arabidopsis thaliana	core promoter element around -30 of transcription start
Lsat_1_v5_gn_1_35400	TATA-box	TATATAA	346	Arabidopsis thaliana	core promoter element around -30 of transcription start
Lsat_1_v5_gn_1_35400	TATA-box	TATATA	347	Arabidopsis thaliana	core promoter element around -30 of transcription start
Lsat_1_v5_gn_1_35400	TATA-box	TATA	349	Arabidopsis thaliana	core promoter element around -30 of transcription start
Lsat_1_v5_gn_1_35400	TATA-box	TATA	439	Arabidopsis thaliana	core promoter element around -30 of transcription start
Lsat_1_v5_gn_1_35400	TATA-box	taTATAAAg	537	Lycopersicon esculentum	core promoter element around -30 of transcription start
Lsat_1_v5_gn_1_35400	TATA-box	TATAAA	538	Helianthus annuus	core promoter element around -30 of transcription start
Lsat_1_v5_gn_1_35400	TATA-box	TATATAA	539	Arabidopsis thaliana	core promoter element around -30 of transcription start
Lsat_1_v5_gn_1_35400	TATA-box	TATATA	540	Arabidopsis thaliana	core promoter element around -30 of transcription start
Lsat_1_v5_gn_1_35400	TATA-box	TATA	542	Arabidopsis thaliana	core promoter element around -30 of transcription start
Lsat_1_v5_gn_1_35400	TATA-box	ATATAT	825	Brassica napus	core promoter element around -30 of transcription start
Lsat_1_v5_gn_1_35400	TATA-box	TATA	826	Arabidopsis thaliana	core promoter element around -30 of transcription start
Lsat_1_v5_gn_1_35400	TATA-box	ATATAT	841	Brassica napus	core promoter element around -30 of transcription start
Lsat_1_v5_gn_1_35400	TATA-box	TATA	842	Arabidopsis thaliana	core promoter element around -30 of transcription start
Lsat_1_v5_gn_1_35400	TATA-box	TATTTAAA	857	Arabidopsis thaliana	core promoter element around -30 of transcription start
Lsat_1_v5_gn_1_35400	TATA-box	TATA	1126	Arabidopsis thaliana	core promoter element around -30 of transcription start
Lsat_1_v5_gn_1_35400	TATA-box	TATAAAA	1182	Pisum sativum	core promoter element around -30 of transcription start
Lsat_1_v5_gn_1_35400	TATA-box	TATAAA	1183	Helianthus annuus	core promoter element around -30 of transcription start
Lsat_1_v5_gn_1_35400	TATA-box	TATAA	1184	Arabidopsis thaliana	core promoter element around -30 of transcription start
Lsat_1_v5_gn_1_35400	TATA-box	TATA	1185	Arabidopsis thaliana	core promoter element around -30 of transcription start
Lsat_1_v5_gn_1_35400	TATA-box	TATA	1226	Arabidopsis thaliana	core promoter element around -30 of transcription start
Lsat_1_v5_gn_1_35400	TATA-box	TATA	1472	Arabidopsis thaliana	core promoter element around -30 of transcription start
Lsat_1_v5_gn_1_35400	TATA-box	ATATAT	1501	Brassica napus	core promoter element around -30 of transcription start
Lsat_1_v5_gn_1_35400	TATA-box	TATA	1502	Arabidopsis thaliana	core promoter element around -30 of transcription start
Lsat_1_v5_gn_1_35400	TATA-box	ATATAT	1526	Brassica napus	core promoter element around -30 of transcription start
Lsat_1_v5_gn_1_35400	TATA-box	TATA	1527	Arabidopsis thaliana	core promoter element around -30 of transcription start
Lsat_1_v5_gn_1_35400	TATA-box	TACAAAA	1536	Oryza sativa	core promoter element around -30 of transcription start
Lsat_1_v5_gn_1_35400	TATA-box	TATA	1591	Arabidopsis thaliana	core promoter element around -30 of transcription start
Lsat_1_v5_gn_1_35400	TATA-box	TACAAAA	1593	Oryza sativa	core promoter element around -30 of transcription start
Lsat_1_v5_gn_1_35400	TATA-box	TAAAGATT	1798	Arabidopsis thaliana	core promoter element around -30 of transcription start
Lsat_1_v5_gn_1_35400	TATA-box	ATATAT	1817	Brassica napus	core promoter element around -30 of transcription start
Lsat_1_v5_gn_1_35400	TATA-box	TATATA	1818	Arabidopsis thaliana	core promoter element around -30 of transcription start
Lsat_1_v5_gn_1_35400	TATA-box	ATATAA	1819	Brassica oleracea	core promoter element around -30 of transcription start
Lsat_1_v5_gn_1_35400	TATA-box	TATA	1820	Arabidopsis thaliana	core promoter element around -30 of transcription start
Lsat_1_v5_gn_1_35400	P-box	CCTTTTG	912	Oryza sativa	gibberellin-responsive element
Lsat_1_v5_gn_1_35400	Box 4	ATTAAT	746	Petroselinum crispum	part of a conserved DNA module involved in light responsiveness
Lsat_1_v5_gn_1_35400	Box 4	ATTAAT	768	Petroselinum crispum	part of a conserved DNA module involved in light responsiveness
Lsat_1_v5_gn_1_35400	Box 4	ATTAAT	779	Petroselinum crispum	part of a conserved DNA module involved in light responsiveness
Lsat_1_v5_gn_1_35400	Box 4	ATTAAT	845	Petroselinum crispum	part of a conserved DNA module involved in light responsiveness
Lsat_1_v5_gn_1_35400	Box 4	ATTAAT	1113	Petroselinum crispum	part of a conserved DNA module involved in light responsiveness
Lsat_1_v5_gn_1_35400	HD-Zip 1	CAAT(A/T)ATTG	716	Arabidopsis thaliana	element involved in differentiation of the palisade mesophyll cells
Lsat_1_v5_gn_1_35400	MYC	CATTTG	1553	Arabidopsis thaliana
Lsat_1_v5_gn_1_35400	MYC	CAATTG	1568	Arabidopsis thaliana
Lsat_1_v5_gn_1_35400	MYC	CATTTG	1610	Arabidopsis thaliana
Lsat_1_v5_gn_1_35400	MYC	CAATTG	1625	Arabidopsis thaliana
Lsat_1_v5_gn_1_35400	MYC	CATTTG	1688	Arabidopsis thaliana
Lsat_1_v5_gn_1_35400	MYC	CATTTG	1749	Arabidopsis thaliana
Lsat_1_v5_gn_1_35400	TGA-element	AACGAC	482	Brassica oleracea	auxin-responsive element
Lsat_1_v5_gn_1_35400	TGA-element	AACGAC	1423	Brassica oleracea	auxin-responsive element
Lsat_1_v5_gn_1_35400	MRE	AACCTAA	1434	Petroselinum crispum	MYB binding site involved in light responsiveness
Lsat_1_v5_gn_1_35400	AT~TATA-box	TATATA	347	Arabidopsis thaliana
Lsat_1_v5_gn_1_35400	AT~TATA-box	TATATAAA	538	Arabidopsis thaliana
Lsat_1_v5_gn_1_35400	AT~TATA-box	TATATA	540	Arabidopsis thaliana
Lsat_1_v5_gn_1_35400	AT~TATA-box	TATATA	1818	Arabidopsis thaliana
Lsat_1_v5_gn_1_35400		motif_sequence	60	organism	short_function
Lsat_1_v5_gn_1_35400		motif_sequence	105	organism	short_function
Lsat_1_v5_gn_1_35400		motif_sequence	217	organism	short_function
Lsat_1_v5_gn_1_35400		motif_sequence	262	organism	short_function
Lsat_1_v5_gn_1_35400		motif_sequence	453	organism	short_function
Lsat_1_v5_gn_1_35400		motif_sequence	584	organism	short_function
Lsat_1_v5_gn_1_35400		motif_sequence	870	organism	short_function
Lsat_1_v5_gn_1_35400		motif_sequence	941	organism	short_function
Lsat_1_v5_gn_1_35400		motif_sequence	1021	organism	short_function
Lsat_1_v5_gn_1_35400		motif_sequence	1050	organism	short_function
Lsat_1_v5_gn_1_35400		motif_sequence	1095	organism	short_function
Lsat_1_v5_gn_1_35400		motif_sequence	1130	organism	short_function
Lsat_1_v5_gn_1_35400		motif_sequence	1170	organism	short_function
Lsat_1_v5_gn_1_35400		motif_sequence	1177	organism	short_function
Lsat_1_v5_gn_1_35400		motif_sequence	1195	organism	short_function
Lsat_1_v5_gn_1_35400		motif_sequence	1281	organism	short_function
Lsat_1_v5_gn_1_35400		motif_sequence	1325	organism	short_function
Lsat_1_v5_gn_1_35400		motif_sequence	1337	organism	short_function
Lsat_1_v5_gn_1_35400		motif_sequence	1766	organism	short_function
Lsat_1_v5_gn_1_35400	ABRE	ACGTG	513	Arabidopsis thaliana	cis-acting element involved in the abscisic acid responsiveness
Lsat_1_v5_gn_1_35400	ABRE	CACGTG	1448	Arabidopsis thaliana	cis-acting element involved in the abscisic acid responsiveness
Lsat_1_v5_gn_1_35400	ABRE	ACGTG	1449	Arabidopsis thaliana	cis-acting element involved in the abscisic acid responsiveness
Lsat_1_v5_gn_1_75561	ABRE	ACGTG	538	Arabidopsis thaliana	cis-acting element involved in the abscisic acid responsiveness
Lsat_1_v5_gn_1_75561	Myb-binding site	CAACAG	828	Nicotiana tabacum
Lsat_1_v5_gn_1_75561		motif_sequence	73	organism	short_function
Lsat_1_v5_gn_1_75561		motif_sequence	805	organism	short_function
Lsat_1_v5_gn_1_75561		motif_sequence	840	organism	short_function
Lsat_1_v5_gn_1_75561		motif_sequence	846	organism	short_function
Lsat_1_v5_gn_1_75561		motif_sequence	1087	organism	short_function
Lsat_1_v5_gn_1_75561		motif_sequence	1134	organism	short_function
Lsat_1_v5_gn_1_75561		motif_sequence	1341	organism	short_function
Lsat_1_v5_gn_1_75561		motif_sequence	1367	organism	short_function
Lsat_1_v5_gn_1_75561		motif_sequence	1497	organism	short_function
Lsat_1_v5_gn_1_75561		motif_sequence	1635	organism	short_function
Lsat_1_v5_gn_1_75561		motif_sequence	1637	organism	short_function
Lsat_1_v5_gn_1_75561		motif_sequence	1850	organism	short_function
Lsat_1_v5_gn_1_75561	TGACG-motif	TGACG	718	Hordeum vulgare	cis-acting regulatory element involved in the MeJA-responsiveness
Lsat_1_v5_gn_1_75561	TGACG-motif	TGACG	1965	Hordeum vulgare	cis-acting regulatory element involved in the MeJA-responsiveness
Lsat_1_v5_gn_1_75561	AT~TATA-box	TATATA	775	Arabidopsis thaliana
Lsat_1_v5_gn_1_75561	MYC	CATTTG	566	Arabidopsis thaliana
Lsat_1_v5_gn_1_75561	MYC	CATGTG	1171	Arabidopsis thaliana
Lsat_1_v5_gn_1_75561	MYC	CATGTG	1817	Arabidopsis thaliana
Lsat_1_v5_gn_1_75561	Box 4	ATTAAT	1958	Petroselinum crispum	part of a conserved DNA module involved in light responsiveness
Lsat_1_v5_gn_1_75561	TATA-box	TATAA	96	Arabidopsis thaliana	core promoter element around -30 of transcription start
Lsat_1_v5_gn_1_75561	TATA-box	TATA	97	Arabidopsis thaliana	core promoter element around -30 of transcription start
Lsat_1_v5_gn_1_75561	TATA-box	TATTTAAA	350	Arabidopsis thaliana	core promoter element around -30 of transcription start
Lsat_1_v5_gn_1_75561	TATA-box	TATTTAAA	352	Arabidopsis thaliana	core promoter element around -30 of transcription start
Lsat_1_v5_gn_1_75561	TATA-box	TATTTAAA	417	Arabidopsis thaliana	core promoter element around -30 of transcription start
Lsat_1_v5_gn_1_75561	TATA-box	TATTTAAA	419	Arabidopsis thaliana	core promoter element around -30 of transcription start
Lsat_1_v5_gn_1_75561	TATA-box	TATA	666	Arabidopsis thaliana	core promoter element around -30 of transcription start
Lsat_1_v5_gn_1_75561	TATA-box	ATATAT	774	Brassica napus	core promoter element around -30 of transcription start
Lsat_1_v5_gn_1_75561	TATA-box	TATATA	775	Arabidopsis thaliana	core promoter element around -30 of transcription start
Lsat_1_v5_gn_1_75561	TATA-box	ATATAT	776	Brassica napus	core promoter element around -30 of transcription start
Lsat_1_v5_gn_1_75561	TATA-box	TATA	777	Arabidopsis thaliana	core promoter element around -30 of transcription start
Lsat_1_v5_gn_1_75561	TATA-box	TATA	985	Arabidopsis thaliana	core promoter element around -30 of transcription start
Lsat_1_v5_gn_1_75561	TATA-box	TATAAATA	999	Daucus carota	core promoter element around -30 of transcription start
Lsat_1_v5_gn_1_75561	TATA-box	TATAAAT	1000	Brassica juncea	core promoter element around -30 of transcription start
Lsat_1_v5_gn_1_75561	TATA-box	TATAAA	1001	Helianthus annuus	core promoter element around -30 of transcription start
Lsat_1_v5_gn_1_75561	TATA-box	TATAA	1002	Arabidopsis thaliana	core promoter element around -30 of transcription start
Lsat_1_v5_gn_1_75561	TATA-box	TATA	1003	Arabidopsis thaliana	core promoter element around -30 of transcription start
Lsat_1_v5_gn_1_75561	TATA-box	TATA	1032	Arabidopsis thaliana	core promoter element around -30 of transcription start
Lsat_1_v5_gn_1_75561	TATA-box	TATA	1188	Arabidopsis thaliana	core promoter element around -30 of transcription start
Lsat_1_v5_gn_1_75561	TATA-box	TATAA	1488	Arabidopsis thaliana	core promoter element around -30 of transcription start
Lsat_1_v5_gn_1_75561	TATA-box	TATA	1489	Arabidopsis thaliana	core promoter element around -30 of transcription start
Lsat_1_v5_gn_1_75561	TATA-box	TATACA	1833	Helianthus annuus	core promoter element around -30 of transcription start
Lsat_1_v5_gn_1_75561	TATA-box	TATA	1835	Arabidopsis thaliana	core promoter element around -30 of transcription start
Lsat_1_v5_gn_1_75561	ABRE3a	TACGTG	538	Zea mays
Lsat_1_v5_gn_1_75561	WUN-motif	AAATTTCTT	1099	Nicotiana glutinosa
Lsat_1_v5_gn_1_75561	GATA-motif	AAGATAAGATT	92	Arabidopsis thaliana	part of a light responsive element
Lsat_1_v5_gn_1_75561	Unnamed__4	CTCC	655	Petroselinum hortense
Lsat_1_v5_gn_1_75561	Unnamed__4	CTCC	891	Petroselinum hortense
Lsat_1_v5_gn_1_75561	Unnamed__4	CTCC	1200	Petroselinum hortense
Lsat_1_v5_gn_1_75561	Unnamed__4	CTCC	1234	Petroselinum hortense
Lsat_1_v5_gn_1_75561	Unnamed__4	CTCC	1310	Petroselinum hortense
Lsat_1_v5_gn_1_75561	Unnamed__4	CTCC	1443	Petroselinum hortense
Lsat_1_v5_gn_1_75561	Unnamed__4	CTCC	1493	Petroselinum hortense
Lsat_1_v5_gn_1_75561	Unnamed__4	CTCC	1852	Petroselinum hortense
Lsat_1_v5_gn_1_75561	ARE	AAACCA	208	Zea mays	cis-acting regulatory element essential for the anaerobic induction
Lsat_1_v5_gn_1_75561	ARE	AAACCA	553	Zea mays	cis-acting regulatory element essential for the anaerobic induction
Lsat_1_v5_gn_1_75561	ARE	AAACCA	626	Zea mays	cis-acting regulatory element essential for the anaerobic induction
Lsat_1_v5_gn_1_75561	ARE	AAACCA	686	Zea mays	cis-acting regulatory element essential for the anaerobic induction
Lsat_1_v5_gn_1_75561	ARE	AAACCA	1295	Zea mays	cis-acting regulatory element essential for the anaerobic induction
Lsat_1_v5_gn_1_75561	ARE	AAACCA	1614	Zea mays	cis-acting regulatory element essential for the anaerobic induction
Lsat_1_v5_gn_1_75561	ARE	AAACCA	1695	Zea mays	cis-acting regulatory element essential for the anaerobic induction
Lsat_1_v5_gn_1_75561	ARE	AAACCA	1788	Zea mays	cis-acting regulatory element essential for the anaerobic induction
Lsat_1_v5_gn_1_75561	GT1-motif	GGTTAA	1466	Arabidopsis thaliana	light responsive element
Lsat_1_v5_gn_1_75561	GT1-motif	GGTTAAT	1517	Avena sativa	light responsive element
Lsat_1_v5_gn_1_75561	MYB	TAACCA	144	Arabidopsis thaliana
Lsat_1_v5_gn_1_75561	MYB	CAACAG	828	Arabidopsis thaliana
Lsat_1_v5_gn_1_75561	MYB	TAACCA	1190	Arabidopsis thaliana
Lsat_1_v5_gn_1_75561	MYB	CAACCA	1653	Arabidopsis thaliana
Lsat_1_v5_gn_1_75561	ACE	CTAACGTATT	520	Petroselinum crispum	cis-acting element involved in light responsiveness
Lsat_1_v5_gn_1_75561	as-1	TGACG	718	Arabidopsis thaliana
Lsat_1_v5_gn_1_75561	as-1	TGACG	1965	Arabidopsis thaliana
Lsat_1_v5_gn_1_75561	AuxRR-core	GGTCCAT	232	Nicotiana tabacum	cis-acting regulatory element involved in auxin responsiveness
Lsat_1_v5_gn_1_75561	AuxRR-core	GGTCCAT	323	Nicotiana tabacum	cis-acting regulatory element involved in auxin responsiveness
Lsat_1_v5_gn_1_75561	ERE	ATTTTAAA	1690	Nicotiana glutinos
Lsat_1_v5_gn_1_75561	TCT-motif	TCTTAC	1473	Arabidopsis thaliana	part of a light responsive element
Lsat_1_v5_gn_1_75561	TCT-motif	TCTTAC	1804	Arabidopsis thaliana	part of a light responsive element
Lsat_1_v5_gn_1_75561	WRE3	CCACCT	1581	Pisum sativum
Lsat_1_v5_gn_1_75561	WRE3	CCACCT	1998	Pisum sativum
Lsat_1_v5_gn_1_75561	AAGAA-motif	GAAAGAA	1103	Avena sativa
Lsat_1_v5_gn_1_75561	G-box	CACGAC	193	Zea mays	cis-acting regulatory element involved in light responsiveness
Lsat_1_v5_gn_1_75561	G-box	TACGTG	538	Arabidopsis thaliana	cis-acting regulatory element involved in light responsiveness
Lsat_1_v5_gn_1_75561	CAAT-box	CCAAT	41	Arabidopsis thaliana	common cis-acting element in promoter and enhancer regions
Lsat_1_v5_gn_1_75561	CAAT-box	CAAT	71	Nicotiana glutinosa
Lsat_1_v5_gn_1_75561	CAAT-box	CAAT	100	Nicotiana glutinosa
Lsat_1_v5_gn_1_75561	CAAT-box	CCAAT	165	Arabidopsis thaliana	common cis-acting element in promoter and enhancer regions
Lsat_1_v5_gn_1_75561	CAAT-box	CAAAT	228	Pisum sativum	common cis-acting element in promoter and enhancer regions
Lsat_1_v5_gn_1_75561	CAAT-box	CAAAT	567	Pisum sativum	common cis-acting element in promoter and enhancer regions
Lsat_1_v5_gn_1_75561	CAAT-box	CAAAT	633	Pisum sativum	common cis-acting element in promoter and enhancer regions
Lsat_1_v5_gn_1_75561	CAAT-box	CAAAT	692	Pisum sativum	common cis-acting element in promoter and enhancer regions
Lsat_1_v5_gn_1_75561	CAAT-box	CAAT	784	Nicotiana glutinosa
Lsat_1_v5_gn_1_75561	CAAT-box	CAAT	938	Nicotiana glutinosa
Lsat_1_v5_gn_1_75561	CAAT-box	CCAAT	988	Arabidopsis thaliana	common cis-acting element in promoter and enhancer regions
Lsat_1_v5_gn_1_75561	CAAT-box	CCAAT	1006	Arabidopsis thaliana	common cis-acting element in promoter and enhancer regions
Lsat_1_v5_gn_1_75561	CAAT-box	CAAT	1041	Nicotiana glutinosa
Lsat_1_v5_gn_1_75561	CAAT-box	CAAT	1080	Nicotiana glutinosa
Lsat_1_v5_gn_1_75561	CAAT-box	CCAAT	1502	Arabidopsis thaliana	common cis-acting element in promoter and enhancer regions
Lsat_1_v5_gn_1_75561	CAAT-box	CAAT	1503	Nicotiana glutinosa
Lsat_1_v5_gn_1_75561	CAAT-box	CAAT	1621	Nicotiana glutinosa
Lsat_1_v5_gn_1_75561	CAAT-box	CAAAT	1707	Pisum sativum	common cis-acting element in promoter and enhancer regions
Lsat_1_v5_gn_1_75561	CAAT-box	CAAAT	1749	Pisum sativum	common cis-acting element in promoter and enhancer regions
Lsat_1_v5_gn_1_75561	CAAT-box	CAAT	1824	Nicotiana glutinosa
Lsat_1_v5_gn_1_75561	CAAT-box	CAAT	1859	Nicotiana glutinosa
Lsat_1_v5_gn_1_75561	CAAT-box	CAAAT	1962	Pisum sativum	common cis-acting element in promoter and enhancer regions
Lsat_1_v5_gn_1_75561	CGTCA-motif	CGTCA	718	Hordeum vulgare	cis-acting regulatory element involved in the MeJA-responsiveness
Lsat_1_v5_gn_1_75561	CGTCA-motif	CGTCA	1965	Hordeum vulgare	cis-acting regulatory element involved in the MeJA-responsiveness
Lsat_1_v5_gn_1_75561	MYB-like sequence	TAACCA	144	Arabidopsis thaliana
Lsat_1_v5_gn_1_75561	MYB-like sequence	TAACCA	1190	Arabidopsis thaliana
Lsat_1_v5_gn_1_75561	STRE	AGGGG	392	Arabidopsis thaliana
Lsat_1_v5_gn_1_75561	STRE	AGGGG	1084	Arabidopsis thaliana
Lsat_1_v5_gn_1_75561	STRE	AGGGG	1180	Arabidopsis thaliana
Lsat_1_v5_gn_1_75561	ABRE4	CACGTA	538	Zea mays
Lsat_1_v5_gn_1_75561	AC-I	(T/C)C(T/C)(C/T)ACC(T/C)ACC	374	Phaseolus vulgaris
Lsat_1_v5_gn_2_39760	TCA-element	CCATCTTTTT	723	Nicotiana tabacum	cis-acting element involved in salicylic acid responsiveness
Lsat_1_v5_gn_2_39760	TCA-element	CCATCTTTTT	818	Nicotiana tabacum	cis-acting element involved in salicylic acid responsiveness
Lsat_1_v5_gn_2_39760	TCA-element	TCAGAAGAGG	1735	Brassica oleracea	cis-acting element involved in salicylic acid responsiveness
Lsat_1_v5_gn_2_39760	TCA-element	CCATCTTTTT	1978	Nicotiana tabacum	cis-acting element involved in salicylic acid responsiveness
Lsat_1_v5_gn_2_39760	STRE	AGGGG	1566	Arabidopsis thaliana
Lsat_1_v5_gn_2_39760	STRE	AGGGG	1733	Arabidopsis thaliana
Lsat_1_v5_gn_2_39760	G-Box	CACGTT	139	Pisum sativum	cis-acting regulatory element involved in light responsiveness
Lsat_1_v5_gn_2_39760	G-Box	CACGTG	1667	Pisum sativum	cis-acting regulatory element involved in light responsiveness
Lsat_1_v5_gn_2_39760	W box	TTGACC	31	Arabidopsis thaliana
Lsat_1_v5_gn_2_39760	W box	TTGACC	150	Arabidopsis thaliana
Lsat_1_v5_gn_2_39760	W box	TTGACC	827	Arabidopsis thaliana
Lsat_1_v5_gn_2_39760	W box	TTGACC	1079	Arabidopsis thaliana
Lsat_1_v5_gn_2_39760	W box	TTGACC	1093	Arabidopsis thaliana
Lsat_1_v5_gn_2_39760	Unnamed__1	CGTGG	241	Zea mays
Lsat_1_v5_gn_2_39760	Unnamed__1	CGTGG	1284	Zea mays
Lsat_1_v5_gn_2_39760	Unnamed__1	CGTGG	1969	Zea mays
Lsat_1_v5_gn_2_39760	CAAT-box	CAAT	38	Nicotiana glutinosa
Lsat_1_v5_gn_2_39760	CAAT-box	CAAAT	45	Pisum sativum	common cis-acting element in promoter and enhancer regions
Lsat_1_v5_gn_2_39760	CAAT-box	CAAT	145	Nicotiana glutinosa
Lsat_1_v5_gn_2_39760	CAAT-box	CAAT	225	Nicotiana glutinosa
Lsat_1_v5_gn_2_39760	CAAT-box	CAAT	256	Nicotiana glutinosa
Lsat_1_v5_gn_2_39760	CAAT-box	CAAT	302	Nicotiana glutinosa
Lsat_1_v5_gn_2_39760	CAAT-box	CAAT	339	Nicotiana glutinosa
Lsat_1_v5_gn_2_39760	CAAT-box	CAAT	357	Nicotiana glutinosa
Lsat_1_v5_gn_2_39760	CAAT-box	CAAT	370	Nicotiana glutinosa
Lsat_1_v5_gn_2_39760	CAAT-box	CAAT	390	Nicotiana glutinosa
Lsat_1_v5_gn_2_39760	CAAT-box	CAAT	413	Nicotiana glutinosa
Lsat_1_v5_gn_2_39760	CAAT-box	CAAT	440	Nicotiana glutinosa
Lsat_1_v5_gn_2_39760	CAAT-box	CCAAT	518	Arabidopsis thaliana	common cis-acting element in promoter and enhancer regions
Lsat_1_v5_gn_2_39760	CAAT-box	CAAT	519	Nicotiana glutinosa
Lsat_1_v5_gn_2_39760	CAAT-box	CCAAT	638	Arabidopsis thaliana	common cis-acting element in promoter and enhancer regions
Lsat_1_v5_gn_2_39760	CAAT-box	CAAT	676	Nicotiana glutinosa
Lsat_1_v5_gn_2_39760	CAAT-box	CAAT	684	Nicotiana glutinosa
Lsat_1_v5_gn_2_39760	CAAT-box	CAAAT	746	Pisum sativum	common cis-acting element in promoter and enhancer regions
Lsat_1_v5_gn_2_39760	CAAT-box	CAAT	1018	Nicotiana glutinosa
Lsat_1_v5_gn_2_39760	CAAT-box	CAAAT	1084	Pisum sativum	common cis-acting element in promoter and enhancer regions
Lsat_1_v5_gn_2_39760	CAAT-box	CAAAT	1087	Pisum sativum	common cis-acting element in promoter and enhancer regions
Lsat_1_v5_gn_2_39760	CAAT-box	CCAAT	1111	Arabidopsis thaliana	common cis-acting element in promoter and enhancer regions
Lsat_1_v5_gn_2_39760	CAAT-box	CAAT	1112	Nicotiana glutinosa
Lsat_1_v5_gn_2_39760	CAAT-box	CAAAT	1134	Pisum sativum	common cis-acting element in promoter and enhancer regions
Lsat_1_v5_gn_2_39760	CAAT-box	TGCCAAC	1179	Petunia hybrida	common cis-acting element in promoter and enhancer regions
Lsat_1_v5_gn_2_39760	CAAT-box	CAAAT	1188	Pisum sativum	common cis-acting element in promoter and enhancer regions
Lsat_1_v5_gn_2_39760	CAAT-box	CAAAT	1211	Pisum sativum	common cis-acting element in promoter and enhancer regions
Lsat_1_v5_gn_2_39760	CAAT-box	CAAT	1259	Nicotiana glutinosa
Lsat_1_v5_gn_2_39760	CAAT-box	CAAT	1330	Nicotiana glutinosa
Lsat_1_v5_gn_2_39760	CAAT-box	CAAT	1481	Nicotiana glutinosa
Lsat_1_v5_gn_2_39760	CAAT-box	CAAAT	1514	Pisum sativum	common cis-acting element in promoter and enhancer regions
Lsat_1_v5_gn_2_39760	CAAT-box	CAAAT	1542	Pisum sativum	common cis-acting element in promoter and enhancer regions
Lsat_1_v5_gn_2_39760	CAAT-box	CCAAT	1549	Arabidopsis thaliana	common cis-acting element in promoter and enhancer regions
Lsat_1_v5_gn_2_39760	CAAT-box	CCAAT	1640	Arabidopsis thaliana	common cis-acting element in promoter and enhancer regions
Lsat_1_v5_gn_2_39760	CAAT-box	CAAT	1641	Nicotiana glutinosa
Lsat_1_v5_gn_2_39760	CAAT-box	CAAAT	1689	Pisum sativum	common cis-acting element in promoter and enhancer regions
Lsat_1_v5_gn_2_39760	CAAT-box	CAAT	1778	Nicotiana glutinosa
Lsat_1_v5_gn_2_39760	CAAT-box	CAAT	1780	Nicotiana glutinosa
Lsat_1_v5_gn_2_39760	CAAT-box	CAAT	1867	Nicotiana glutinosa
Lsat_1_v5_gn_2_39760	CAAT-box	CAAT	1880	Nicotiana glutinosa
Lsat_1_v5_gn_2_39760	CAAT-box	CCAAT	1889	Arabidopsis thaliana	common cis-acting element in promoter and enhancer regions
Lsat_1_v5_gn_2_39760	CAAT-box	CAAT	1890	Nicotiana glutinosa
Lsat_1_v5_gn_2_39760	CAAT-box	CAAT	1940	Nicotiana glutinosa
Lsat_1_v5_gn_2_39760	CGTCA-motif	CGTCA	559	Hordeum vulgare	cis-acting regulatory element involved in the MeJA-responsiveness
Lsat_1_v5_gn_2_39760	chs-CMA2a	TCACTTGA	829	Petroselinum crispum	part of a light responsive element
Lsat_1_v5_gn_2_39760	AAGAA-motif	gGTAAAGAAA	857	Avena sativa
Lsat_1_v5_gn_2_39760	G-box	CACGAC	1285	Zea mays	cis-acting regulatory element involved in light responsiveness
Lsat_1_v5_gn_2_39760	G-box	CACGTC	1603	Zea mays	cis-acting regulatory element involved in light responsiveness
Lsat_1_v5_gn_2_39760	G-box	CACGTG	1667	Arabidopsis thaliana	cis-acting regulatory element involved in light responsiveness
Lsat_1_v5_gn_2_39760	MBS	CAACTG	540	Arabidopsis thaliana	MYB binding site involved in drought-inducibility
Lsat_1_v5_gn_2_39760	WRE3	CCACCT	822	Pisum sativum
Lsat_1_v5_gn_2_39760	MYB	CAACCA	515	Arabidopsis thaliana
Lsat_1_v5_gn_2_39760	GT1-motif	GGTTAA	374	Arabidopsis thaliana	light responsive element
Lsat_1_v5_gn_2_39760	GT1-motif	GGTTAAT	1684	Avena sativa	light responsive element
Lsat_1_v5_gn_2_39760	ARE	AAACCA	95	Zea mays	cis-acting regulatory element essential for the anaerobic induction
Lsat_1_v5_gn_2_39760	ARE	AAACCA	156	Zea mays	cis-acting regulatory element essential for the anaerobic induction
Lsat_1_v5_gn_2_39760	as-1	TGACG	559	Arabidopsis thaliana
Lsat_1_v5_gn_2_39760	Myb	CAACTG	540	Arabidopsis thaliana
Lsat_1_v5_gn_2_39760	TATA-box	TACATAAA	59	Oryza sativa	core promoter element around -30 of transcription start
Lsat_1_v5_gn_2_39760	TATA-box	TATAAA	202	Helianthus annuus	core promoter element around -30 of transcription start
Lsat_1_v5_gn_2_39760	TATA-box	TATAA	203	Arabidopsis thaliana	core promoter element around -30 of transcription start
Lsat_1_v5_gn_2_39760	TATA-box	TATA	204	Arabidopsis thaliana	core promoter element around -30 of transcription start
Lsat_1_v5_gn_2_39760	TATA-box	ATATAA	447	Brassica oleracea	core promoter element around -30 of transcription start
Lsat_1_v5_gn_2_39760	TATA-box	TATA	448	Arabidopsis thaliana	core promoter element around -30 of transcription start
Lsat_1_v5_gn_2_39760	TATA-box	ATTATA	660	Brassica napus	core promoter element around -30 of transcription start
Lsat_1_v5_gn_2_39760	TATA-box	TATATAA	661	Arabidopsis thaliana	core promoter element around -30 of transcription start
Lsat_1_v5_gn_2_39760	TATA-box	TATATA	662	Arabidopsis thaliana	core promoter element around -30 of transcription start
Lsat_1_v5_gn_2_39760	TATA-box	ATATAT	663	Brassica napus	core promoter element around -30 of transcription start
Lsat_1_v5_gn_2_39760	TATA-box	TATA	664	Arabidopsis thaliana	core promoter element around -30 of transcription start
Lsat_1_v5_gn_2_39760	TATA-box	TATAAAT	717	Brassica juncea	core promoter element around -30 of transcription start
Lsat_1_v5_gn_2_39760	TATA-box	TATAAA	718	Helianthus annuus	core promoter element around -30 of transcription start
Lsat_1_v5_gn_2_39760	TATA-box	TATAA	719	Arabidopsis thaliana	core promoter element around -30 of transcription start
Lsat_1_v5_gn_2_39760	TATA-box	TATA	720	Arabidopsis thaliana	core promoter element around -30 of transcription start
Lsat_1_v5_gn_2_39760	TATA-box	TATATAA	790	Arabidopsis thaliana	core promoter element around -30 of transcription start
Lsat_1_v5_gn_2_39760	TATA-box	TATATA	791	Arabidopsis thaliana	core promoter element around -30 of transcription start
Lsat_1_v5_gn_2_39760	TATA-box	ATATAA	792	Brassica oleracea	core promoter element around -30 of transcription start
Lsat_1_v5_gn_2_39760	TATA-box	TATA	793	Arabidopsis thaliana	core promoter element around -30 of transcription start
Lsat_1_v5_gn_2_39760	TATA-box	ATTATA	801	Brassica napus	core promoter element around -30 of transcription start
Lsat_1_v5_gn_2_39760	TATA-box	TATAA	802	Arabidopsis thaliana	core promoter element around -30 of transcription start
Lsat_1_v5_gn_2_39760	TATA-box	TATA	803	Arabidopsis thaliana	core promoter element around -30 of transcription start
Lsat_1_v5_gn_2_39760	TATA-box	TACAAAA	814	Oryza sativa	core promoter element around -30 of transcription start
Lsat_1_v5_gn_2_39760	TATA-box	TATAAAA	867	Pisum sativum	core promoter element around -30 of transcription start
Lsat_1_v5_gn_2_39760	TATA-box	TATAAA	868	Helianthus annuus	core promoter element around -30 of transcription start
Lsat_1_v5_gn_2_39760	TATA-box	TATATAA	869	Arabidopsis thaliana	core promoter element around -30 of transcription start
Lsat_1_v5_gn_2_39760	TATA-box	TATATA	870	Arabidopsis thaliana	core promoter element around -30 of transcription start
Lsat_1_v5_gn_2_39760	TATA-box	ATATAT	871	Brassica napus	core promoter element around -30 of transcription start
Lsat_1_v5_gn_2_39760	TATA-box	TATA	872	Arabidopsis thaliana	core promoter element around -30 of transcription start
Lsat_1_v5_gn_2_39760	TATA-box	TATA	957	Arabidopsis thaliana	core promoter element around -30 of transcription start
Lsat_1_v5_gn_2_39760	TATA-box	ATATAT	1225	Brassica napus	core promoter element around -30 of transcription start
Lsat_1_v5_gn_2_39760	TATA-box	TATA	1226	Arabidopsis thaliana	core promoter element around -30 of transcription start
Lsat_1_v5_gn_2_39760	TATA-box	ccTATAAAaa	1343	Arabidopsis thaliana	core promoter element around -30 of transcription start
Lsat_1_v5_gn_2_39760	TATA-box	TATAA	1346	Arabidopsis thaliana	core promoter element around -30 of transcription start
Lsat_1_v5_gn_2_39760	TATA-box	TATA	1347	Arabidopsis thaliana	core promoter element around -30 of transcription start
Lsat_1_v5_gn_2_39760	TATA-box	taTATAAAtc	1358	Arabidopsis thaliana	core promoter element around -30 of transcription start
Lsat_1_v5_gn_2_39760	TATA-box	TATAAAA	1359	Pisum sativum	core promoter element around -30 of transcription start
Lsat_1_v5_gn_2_39760	TATA-box	TATAAA	1360	Helianthus annuus	core promoter element around -30 of transcription start
Lsat_1_v5_gn_2_39760	TATA-box	TATATAA	1361	Arabidopsis thaliana	core promoter element around -30 of transcription start
Lsat_1_v5_gn_2_39760	TATA-box	TATATA	1362	Arabidopsis thaliana	core promoter element around -30 of transcription start
Lsat_1_v5_gn_2_39760	TATA-box	ATATAT	1363	Brassica napus	core promoter element around -30 of transcription start
Lsat_1_v5_gn_2_39760	TATA-box	TATATA	1364	Arabidopsis thaliana	core promoter element around -30 of transcription start
Lsat_1_v5_gn_2_39760	TATA-box	ATATAT	1365	Brassica napus	core promoter element around -30 of transcription start
Lsat_1_v5_gn_2_39760	TATA-box	TATATA	1366	Arabidopsis thaliana	core promoter element around -30 of transcription start
Lsat_1_v5_gn_2_39760	TATA-box	ATATAT	1367	Brassica napus	core promoter element around -30 of transcription start
Lsat_1_v5_gn_2_39760	TATA-box	TATATA	1368	Arabidopsis thaliana	core promoter element around -30 of transcription start
Lsat_1_v5_gn_2_39760	TATA-box	TATA	1370	Arabidopsis thaliana	core promoter element around -30 of transcription start
Lsat_1_v5_gn_2_39760	TATA-box	TATACA	1428	Helianthus annuus	core promoter element around -30 of transcription start
Lsat_1_v5_gn_2_39760	TATA-box	TATATA	1430	Arabidopsis thaliana	core promoter element around -30 of transcription start
Lsat_1_v5_gn_2_39760	TATA-box	ATATAT	1431	Brassica napus	core promoter element around -30 of transcription start
Lsat_1_v5_gn_2_39760	TATA-box	TATATA	1432	Arabidopsis thaliana	core promoter element around -30 of transcription start
Lsat_1_v5_gn_2_39760	TATA-box	ATATAT	1433	Brassica napus	core promoter element around -30 of transcription start
Lsat_1_v5_gn_2_39760	TATA-box	TATATA	1434	Arabidopsis thaliana	core promoter element around -30 of transcription start
Lsat_1_v5_gn_2_39760	TATA-box	ATATAT	1435	Brassica napus	core promoter element around -30 of transcription start
Lsat_1_v5_gn_2_39760	TATA-box	TATATA	1436	Arabidopsis thaliana	core promoter element around -30 of transcription start
Lsat_1_v5_gn_2_39760	TATA-box	ATATAT	1437	Brassica napus	core promoter element around -30 of transcription start
Lsat_1_v5_gn_2_39760	TATA-box	TATATA	1438	Arabidopsis thaliana	core promoter element around -30 of transcription start
Lsat_1_v5_gn_2_39760	TATA-box	ATATAT	1439	Brassica napus	core promoter element around -30 of transcription start
Lsat_1_v5_gn_2_39760	TATA-box	TATATA	1440	Arabidopsis thaliana	core promoter element around -30 of transcription start
Lsat_1_v5_gn_2_39760	TATA-box	ATATAT	1441	Brassica napus	core promoter element around -30 of transcription start
Lsat_1_v5_gn_2_39760	TATA-box	TATATA	1442	Arabidopsis thaliana	core promoter element around -30 of transcription start
Lsat_1_v5_gn_2_39760	TATA-box	ATATAT	1443	Brassica napus	core promoter element around -30 of transcription start
Lsat_1_v5_gn_2_39760	TATA-box	TATATA	1444	Arabidopsis thaliana	core promoter element around -30 of transcription start
Lsat_1_v5_gn_2_39760	TATA-box	ATATAT	1445	Brassica napus	core promoter element around -30 of transcription start
Lsat_1_v5_gn_2_39760	TATA-box	TATATA	1446	Arabidopsis thaliana	core promoter element around -30 of transcription start
Lsat_1_v5_gn_2_39760	TATA-box	ATATAT	1447	Brassica napus	core promoter element around -30 of transcription start
Lsat_1_v5_gn_2_39760	TATA-box	TATATA	1448	Arabidopsis thaliana	core promoter element around -30 of transcription start
Lsat_1_v5_gn_2_39760	TATA-box	ATATAT	1449	Brassica napus	core promoter element around -30 of transcription start
Lsat_1_v5_gn_2_39760	TATA-box	TATATA	1450	Arabidopsis thaliana	core promoter element around -30 of transcription start
Lsat_1_v5_gn_2_39760	TATA-box	ATATAT	1451	Brassica napus	core promoter element around -30 of transcription start
Lsat_1_v5_gn_2_39760	TATA-box	TATATA	1452	Arabidopsis thaliana	core promoter element around -30 of transcription start
Lsat_1_v5_gn_2_39760	TATA-box	ATATAT	1453	Brassica napus	core promoter element around -30 of transcription start
Lsat_1_v5_gn_2_39760	TATA-box	TATATA	1454	Arabidopsis thaliana	core promoter element around -30 of transcription start
Lsat_1_v5_gn_2_39760	TATA-box	ATATAT	1455	Brassica napus	core promoter element around -30 of transcription start
Lsat_1_v5_gn_2_39760	TATA-box	TATATA	1456	Arabidopsis thaliana	core promoter element around -30 of transcription start
Lsat_1_v5_gn_2_39760	TATA-box	ATATAT	1457	Brassica napus	core promoter element around -30 of transcription start
Lsat_1_v5_gn_2_39760	TATA-box	TATATA	1458	Arabidopsis thaliana	core promoter element around -30 of transcription start
Lsat_1_v5_gn_2_39760	TATA-box	ATATAT	1459	Brassica napus	core promoter element around -30 of transcription start
Lsat_1_v5_gn_2_39760	TATA-box	TATATA	1460	Arabidopsis thaliana	core promoter element around -30 of transcription start
Lsat_1_v5_gn_2_39760	TATA-box	ATATAT	1461	Brassica napus	core promoter element around -30 of transcription start
Lsat_1_v5_gn_2_39760	TATA-box	TATATA	1462	Arabidopsis thaliana	core promoter element around -30 of transcription start
Lsat_1_v5_gn_2_39760	TATA-box	ATATAT	1463	Brassica napus	core promoter element around -30 of transcription start
Lsat_1_v5_gn_2_39760	TATA-box	TATATA	1464	Arabidopsis thaliana	core promoter element around -30 of transcription start
Lsat_1_v5_gn_2_39760	TATA-box	ATATAT	1465	Brassica napus	core promoter element around -30 of transcription start
Lsat_1_v5_gn_2_39760	TATA-box	TATATA	1466	Arabidopsis thaliana	core promoter element around -30 of transcription start
Lsat_1_v5_gn_2_39760	TATA-box	ATATAT	1467	Brassica napus	core promoter element around -30 of transcription start
Lsat_1_v5_gn_2_39760	TATA-box	TATATA	1468	Arabidopsis thaliana	core promoter element around -30 of transcription start
Lsat_1_v5_gn_2_39760	TATA-box	ATATAT	1469	Brassica napus	core promoter element around -30 of transcription start
Lsat_1_v5_gn_2_39760	TATA-box	TATATA	1470	Arabidopsis thaliana	core promoter element around -30 of transcription start
Lsat_1_v5_gn_2_39760	TATA-box	ATATAT	1471	Brassica napus	core promoter element around -30 of transcription start
Lsat_1_v5_gn_2_39760	TATA-box	TATA	1472	Arabidopsis thaliana	core promoter element around -30 of transcription start
Lsat_1_v5_gn_2_39760	TATA-box	TATA	1571	Arabidopsis thaliana	core promoter element around -30 of transcription start
Lsat_1_v5_gn_2_39760	TATA-box	TATAAAA	1585	Pisum sativum	core promoter element around -30 of transcription start
Lsat_1_v5_gn_2_39760	TATA-box	TATAAA	1586	Helianthus annuus	core promoter element around -30 of transcription start
Lsat_1_v5_gn_2_39760	TATA-box	TATAA	1587	Arabidopsis thaliana	core promoter element around -30 of transcription start
Lsat_1_v5_gn_2_39760	TATA-box	TATA	1588	Arabidopsis thaliana	core promoter element around -30 of transcription start
Lsat_1_v5_gn_2_39760	dOCT	CTCGGATC	108	Zea mays
Lsat_1_v5_gn_2_39760	Unnamed__4	CTCC	1507	Petroselinum hortense
Lsat_1_v5_gn_2_39760	Unnamed__4	CTCC	1600	Petroselinum hortense
Lsat_1_v5_gn_2_39760	Unnamed__4	CTCC	1721	Petroselinum hortense
Lsat_1_v5_gn_2_39760	Unnamed__4	CTCC	1800	Petroselinum hortense
Lsat_1_v5_gn_2_39760	Unnamed__4	CTCC	1810	Petroselinum hortense
Lsat_1_v5_gn_2_39760	Unnamed__4	CTCC	1846	Petroselinum hortense
Lsat_1_v5_gn_2_39760	Unnamed__4	CTCC	2009	Petroselinum hortense
Lsat_1_v5_gn_2_39760	Unnamed__4	CTCC	2012	Petroselinum hortense
Lsat_1_v5_gn_2_39760	GATA-motif	GATAGGA	1727	Arabidopsis thaliana	part of a light responsive element
Lsat_1_v5_gn_2_39760	WUN-motif	AAATTACTA	174	Nicotiana glutinosa
Lsat_1_v5_gn_2_39760	WUN-motif	AAATTACT	175	Nicotiana glutinosa
Lsat_1_v5_gn_2_39760	WUN-motif	AAATTACTA	398	Nicotiana glutinosa
Lsat_1_v5_gn_2_39760	Myc	TCTCTTA	601	Arabidopsis thaliana
Lsat_1_v5_gn_2_39760	MYC	CATTTG	44	Arabidopsis thaliana
Lsat_1_v5_gn_2_39760	MYC	CATGTG	923	Arabidopsis thaliana
Lsat_1_v5_gn_2_39760	MYC	CATTTG	1211	Arabidopsis thaliana
Lsat_1_v5_gn_2_39760	MYC	CATGTG	1306	Arabidopsis thaliana
Lsat_1_v5_gn_2_39760	MYC	CATTTG	1541	Arabidopsis thaliana
Lsat_1_v5_gn_2_39760	MYC	CAATTG	1778	Arabidopsis thaliana
Lsat_1_v5_gn_2_39760	Box 4	ATTAAT	194	Petroselinum crispum	part of a conserved DNA module involved in light responsiveness
Lsat_1_v5_gn_2_39760	Box 4	ATTAAT	742	Petroselinum crispum	part of a conserved DNA module involved in light responsiveness
Lsat_1_v5_gn_2_39760	Box 4	ATTAAT	1200	Petroselinum crispum	part of a conserved DNA module involved in light responsiveness
Lsat_1_v5_gn_2_39760	Box 4	ATTAAT	1863	Petroselinum crispum	part of a conserved DNA module involved in light responsiveness
Lsat_1_v5_gn_2_39760		motif_sequence	41	organism	short_function
Lsat_1_v5_gn_2_39760		motif_sequence	563	organism	short_function
Lsat_1_v5_gn_2_39760		motif_sequence	699	organism	short_function
Lsat_1_v5_gn_2_39760		motif_sequence	948	organism	short_function
Lsat_1_v5_gn_2_39760		motif_sequence	1272	organism	short_function
Lsat_1_v5_gn_2_39760		motif_sequence	1662	organism	short_function
Lsat_1_v5_gn_2_39760		motif_sequence	1736	organism	short_function
Lsat_1_v5_gn_2_39760	CAT-box	GCCACT	1127	Arabidopsis thaliana	cis-acting regulatory element related to meristem expression
Lsat_1_v5_gn_2_39760	ABRE	ACGTG	140	Arabidopsis thaliana	cis-acting element involved in the abscisic acid responsiveness
Lsat_1_v5_gn_2_39760	ABRE	ACGTG	916	Arabidopsis thaliana	cis-acting element involved in the abscisic acid responsiveness
Lsat_1_v5_gn_2_39760	ABRE	ACGTG	1604	Arabidopsis thaliana	cis-acting element involved in the abscisic acid responsiveness
Lsat_1_v5_gn_2_39760	ABRE	CACGTG	1667	Arabidopsis thaliana	cis-acting element involved in the abscisic acid responsiveness
Lsat_1_v5_gn_2_39760	ABRE	ACGTG	1668	Arabidopsis thaliana	cis-acting element involved in the abscisic acid responsiveness
Lsat_1_v5_gn_2_39760	AE-box	AGAAACAA	1609	Arabidopsis thaliana	part of a module for light response
Lsat_1_v5_gn_2_39760	AT~TATA-box	TATATA	662	Arabidopsis thaliana
Lsat_1_v5_gn_2_39760	AT~TATA-box	TATATA	791	Arabidopsis thaliana
Lsat_1_v5_gn_2_39760	AT~TATA-box	TATATAAA	868	Arabidopsis thaliana
Lsat_1_v5_gn_2_39760	AT~TATA-box	TATATA	870	Arabidopsis thaliana
Lsat_1_v5_gn_2_39760	AT~TATA-box	TATATAAA	1360	Arabidopsis thaliana
Lsat_1_v5_gn_2_39760	AT~TATA-box	TATATA	1362	Arabidopsis thaliana
Lsat_1_v5_gn_2_39760	AT~TATA-box	TATATA	1364	Arabidopsis thaliana
Lsat_1_v5_gn_2_39760	AT~TATA-box	TATATA	1366	Arabidopsis thaliana
Lsat_1_v5_gn_2_39760	AT~TATA-box	TATATA	1368	Arabidopsis thaliana
Lsat_1_v5_gn_2_39760	AT~TATA-box	TATATA	1430	Arabidopsis thaliana
Lsat_1_v5_gn_2_39760	AT~TATA-box	TATATA	1432	Arabidopsis thaliana
Lsat_1_v5_gn_2_39760	AT~TATA-box	TATATA	1434	Arabidopsis thaliana
Lsat_1_v5_gn_2_39760	AT~TATA-box	TATATA	1436	Arabidopsis thaliana
Lsat_1_v5_gn_2_39760	AT~TATA-box	TATATA	1438	Arabidopsis thaliana
Lsat_1_v5_gn_2_39760	AT~TATA-box	TATATA	1440	Arabidopsis thaliana
Lsat_1_v5_gn_2_39760	AT~TATA-box	TATATA	1442	Arabidopsis thaliana
Lsat_1_v5_gn_2_39760	AT~TATA-box	TATATA	1444	Arabidopsis thaliana
Lsat_1_v5_gn_2_39760	AT~TATA-box	TATATA	1446	Arabidopsis thaliana
Lsat_1_v5_gn_2_39760	AT~TATA-box	TATATA	1448	Arabidopsis thaliana
Lsat_1_v5_gn_2_39760	AT~TATA-box	TATATA	1450	Arabidopsis thaliana
Lsat_1_v5_gn_2_39760	AT~TATA-box	TATATA	1452	Arabidopsis thaliana
Lsat_1_v5_gn_2_39760	AT~TATA-box	TATATA	1454	Arabidopsis thaliana
Lsat_1_v5_gn_2_39760	AT~TATA-box	TATATA	1456	Arabidopsis thaliana
Lsat_1_v5_gn_2_39760	AT~TATA-box	TATATA	1458	Arabidopsis thaliana
Lsat_1_v5_gn_2_39760	AT~TATA-box	TATATA	1460	Arabidopsis thaliana
Lsat_1_v5_gn_2_39760	AT~TATA-box	TATATA	1462	Arabidopsis thaliana
Lsat_1_v5_gn_2_39760	AT~TATA-box	TATATA	1464	Arabidopsis thaliana
Lsat_1_v5_gn_2_39760	AT~TATA-box	TATATA	1466	Arabidopsis thaliana
Lsat_1_v5_gn_2_39760	AT~TATA-box	TATATA	1468	Arabidopsis thaliana
Lsat_1_v5_gn_2_39760	AT~TATA-box	TATATA	1470	Arabidopsis thaliana
Lsat_1_v5_gn_2_39760	MRE	AACCTAA	933	Petroselinum crispum	MYB binding site involved in light responsiveness
Lsat_1_v5_gn_2_39760	MRE	AACCTAA	1619	Petroselinum crispum	MYB binding site involved in light responsiveness
Lsat_1_v5_gn_2_39760	TGACG-motif	TGACG	559	Hordeum vulgare	cis-acting regulatory element involved in the MeJA-responsiveness
Lsat_1_v5_gn_3_125741	TGACG-motif	TGACG	79	Hordeum vulgare	cis-acting regulatory element involved in the MeJA-responsiveness
Lsat_1_v5_gn_3_125741	TGACG-motif	TGACG	127	Hordeum vulgare	cis-acting regulatory element involved in the MeJA-responsiveness
Lsat_1_v5_gn_3_125741	TGACG-motif	TGACG	481	Hordeum vulgare	cis-acting regulatory element involved in the MeJA-responsiveness
Lsat_1_v5_gn_3_125741	TGACG-motif	TGACG	1777	Hordeum vulgare	cis-acting regulatory element involved in the MeJA-responsiveness
Lsat_1_v5_gn_3_125741	MRE	AACCTAA	233	Petroselinum crispum	MYB binding site involved in light responsiveness
Lsat_1_v5_gn_3_125741	AT~TATA-box	TATATA	216	Arabidopsis thaliana
Lsat_1_v5_gn_3_125741	AT~TATA-box	TATATA	264	Arabidopsis thaliana
Lsat_1_v5_gn_3_125741	AT~TATA-box	TATATAAA	300	Arabidopsis thaliana
Lsat_1_v5_gn_3_125741	AT~TATA-box	TATATA	302	Arabidopsis thaliana
Lsat_1_v5_gn_3_125741	AT~TATA-box	TATATA	359	Arabidopsis thaliana
Lsat_1_v5_gn_3_125741	AT~TATA-box	TATATA	384	Arabidopsis thaliana
Lsat_1_v5_gn_3_125741	AT~TATA-box	TATATAAA	712	Arabidopsis thaliana
Lsat_1_v5_gn_3_125741	AT~TATA-box	TATATA	714	Arabidopsis thaliana
Lsat_1_v5_gn_3_125741	AT~TATA-box	TATATA	1466	Arabidopsis thaliana
Lsat_1_v5_gn_3_125741	AT~TATA-box	TATATA	1468	Arabidopsis thaliana
Lsat_1_v5_gn_3_125741	AT~TATA-box	TATATA	1470	Arabidopsis thaliana
Lsat_1_v5_gn_3_125741	AT~TATA-box	TATATA	1472	Arabidopsis thaliana
Lsat_1_v5_gn_3_125741	AT~TATA-box	TATATA	1474	Arabidopsis thaliana
Lsat_1_v5_gn_3_125741	AT~TATA-box	TATATA	1476	Arabidopsis thaliana
Lsat_1_v5_gn_3_125741	AT~TATA-box	TATATA	1478	Arabidopsis thaliana
Lsat_1_v5_gn_3_125741	AT~TATA-box	TATATA	1480	Arabidopsis thaliana
Lsat_1_v5_gn_3_125741	AT~TATA-box	TATATA	1614	Arabidopsis thaliana
Lsat_1_v5_gn_3_125741	AT~TATA-box	TATATAAA	1706	Arabidopsis thaliana
Lsat_1_v5_gn_3_125741	AT~TATA-box	TATATA	1708	Arabidopsis thaliana
Lsat_1_v5_gn_3_125741	AT~TATA-box	TATATA	1812	Arabidopsis thaliana
Lsat_1_v5_gn_3_125741	ABRE	ACGTG	1549	Arabidopsis thaliana	cis-acting element involved in the abscisic acid responsiveness
Lsat_1_v5_gn_3_125741	ABRE	CACGTG	1758	Arabidopsis thaliana	cis-acting element involved in the abscisic acid responsiveness
Lsat_1_v5_gn_3_125741	ABRE	ACGTG	1759	Arabidopsis thaliana	cis-acting element involved in the abscisic acid responsiveness
Lsat_1_v5_gn_3_125741	CAT-box	GCCACT	1407	Arabidopsis thaliana	cis-acting regulatory element related to meristem expression
Lsat_1_v5_gn_3_125741	Myb-binding site	CAACAG	920	Nicotiana tabacum
Lsat_1_v5_gn_3_125741	Myb-binding site	CAACAG	1969	Nicotiana tabacum
Lsat_1_v5_gn_3_125741		motif_sequence	686	organism	short_function
Lsat_1_v5_gn_3_125741		motif_sequence	877	organism	short_function
Lsat_1_v5_gn_3_125741		motif_sequence	1122	organism	short_function
Lsat_1_v5_gn_3_125741		motif_sequence	1180	organism	short_function
Lsat_1_v5_gn_3_125741		motif_sequence	1212	organism	short_function
Lsat_1_v5_gn_3_125741		motif_sequence	1232	organism	short_function
Lsat_1_v5_gn_3_125741		motif_sequence	1302	organism	short_function
Lsat_1_v5_gn_3_125741		motif_sequence	1734	organism	short_function
Lsat_1_v5_gn_3_125741		motif_sequence	1782	organism	short_function
Lsat_1_v5_gn_3_125741		motif_sequence	1819	organism	short_function
Lsat_1_v5_gn_3_125741		motif_sequence	1962	organism	short_function
Lsat_1_v5_gn_3_125741	Box 4	ATTAAT	195	Petroselinum crispum	part of a conserved DNA module involved in light responsiveness
Lsat_1_v5_gn_3_125741	Box 4	ATTAAT	707	Petroselinum crispum	part of a conserved DNA module involved in light responsiveness
Lsat_1_v5_gn_3_125741	Box 4	ATTAAT	785	Petroselinum crispum	part of a conserved DNA module involved in light responsiveness
Lsat_1_v5_gn_3_125741	MYC	CATTTG	181	Arabidopsis thaliana
Lsat_1_v5_gn_3_125741	MYC	CATTTG	342	Arabidopsis thaliana
Lsat_1_v5_gn_3_125741	MYC	CATTTG	522	Arabidopsis thaliana
Lsat_1_v5_gn_3_125741	MYC	CATGTG	547	Arabidopsis thaliana
Lsat_1_v5_gn_3_125741	MYC	CAATTG	738	Arabidopsis thaliana
Lsat_1_v5_gn_3_125741	MYC	CAATTG	910	Arabidopsis thaliana
Lsat_1_v5_gn_3_125741	MYC	CATGTG	1183	Arabidopsis thaliana
Lsat_1_v5_gn_3_125741	MYC	CAATTG	1452	Arabidopsis thaliana
Lsat_1_v5_gn_3_125741	MYC	CATGTG	1524	Arabidopsis thaliana
Lsat_1_v5_gn_3_125741	MYC	CATTTG	1573	Arabidopsis thaliana
Lsat_1_v5_gn_3_125741	MYC	CATTTG	1792	Arabidopsis thaliana
Lsat_1_v5_gn_3_125741	MYC	CATGTG	1820	Arabidopsis thaliana
Lsat_1_v5_gn_3_125741	Gap-box	CAAATGAA(A/G)A	181	Arabidopsis thaliana	part of a light responsive element
Lsat_1_v5_gn_3_125741	Gap-box	CAAATGAA(A/G)A	338	Arabidopsis thaliana	part of a light responsive element
Lsat_1_v5_gn_3_125741	Gap-box	CAAATGAA(A/G)A	518	Arabidopsis thaliana	part of a light responsive element
Lsat_1_v5_gn_3_125741	Myc	TCTCTTA	1423	Arabidopsis thaliana
Lsat_1_v5_gn_3_125741	Myc	TCTCTTA	1945	Arabidopsis thaliana
Lsat_1_v5_gn_3_125741	WUN-motif	TTATTACAT	376	Nicotiana glutinosa
Lsat_1_v5_gn_3_125741	WUN-motif	CAATTACAT	580	Nicotiana glutinosa
Lsat_1_v5_gn_3_125741	GATA-motif	GATAGGA	771	Arabidopsis thaliana	part of a light responsive element
Lsat_1_v5_gn_3_125741	Unnamed__4	CTCC	1804	Petroselinum hortense
Lsat_1_v5_gn_3_125741	Unnamed__4	CTCC	1842	Petroselinum hortense
Lsat_1_v5_gn_3_125741	TATA-box	taTATAAAtc	53	Arabidopsis thaliana	core promoter element around -30 of transcription start
Lsat_1_v5_gn_3_125741	TATA-box	TATAAAT	54	Brassica juncea	core promoter element around -30 of transcription start
Lsat_1_v5_gn_3_125741	TATA-box	TATAAA	55	Helianthus annuus	core promoter element around -30 of transcription start
Lsat_1_v5_gn_3_125741	TATA-box	TATAA	56	Arabidopsis thaliana	core promoter element around -30 of transcription start
Lsat_1_v5_gn_3_125741	TATA-box	TATA	57	Arabidopsis thaliana	core promoter element around -30 of transcription start
Lsat_1_v5_gn_3_125741	TATA-box	TATAAAA	140	Pisum sativum	core promoter element around -30 of transcription start
Lsat_1_v5_gn_3_125741	TATA-box	TATAAA	141	Helianthus annuus	core promoter element around -30 of transcription start
Lsat_1_v5_gn_3_125741	TATA-box	TATAA	142	Arabidopsis thaliana	core promoter element around -30 of transcription start
Lsat_1_v5_gn_3_125741	TATA-box	TATA	143	Arabidopsis thaliana	core promoter element around -30 of transcription start
Lsat_1_v5_gn_3_125741	TATA-box	ATATAA	188	Brassica oleracea	core promoter element around -30 of transcription start
Lsat_1_v5_gn_3_125741	TATA-box	TATA	189	Arabidopsis thaliana	core promoter element around -30 of transcription start
Lsat_1_v5_gn_3_125741	TATA-box	ATTATA	214	Brassica napus	core promoter element around -30 of transcription start
Lsat_1_v5_gn_3_125741	TATA-box	TATATAA	215	Arabidopsis thaliana	core promoter element around -30 of transcription start
Lsat_1_v5_gn_3_125741	TATA-box	TATATA	216	Arabidopsis thaliana	core promoter element around -30 of transcription start
Lsat_1_v5_gn_3_125741	TATA-box	ATATAA	217	Brassica oleracea	core promoter element around -30 of transcription start
Lsat_1_v5_gn_3_125741	TATA-box	TATA	218	Arabidopsis thaliana	core promoter element around -30 of transcription start
Lsat_1_v5_gn_3_125741	TATA-box	ATATAT	263	Brassica napus	core promoter element around -30 of transcription start
Lsat_1_v5_gn_3_125741	TATA-box	TATATA	264	Arabidopsis thaliana	core promoter element around -30 of transcription start
Lsat_1_v5_gn_3_125741	TATA-box	ATATAT	265	Brassica napus	core promoter element around -30 of transcription start
Lsat_1_v5_gn_3_125741	TATA-box	TATA	266	Arabidopsis thaliana	core promoter element around -30 of transcription start
Lsat_1_v5_gn_3_125741	TATA-box	taTATAAAg	299	Lycopersicon esculentum	core promoter element around -30 of transcription start
Lsat_1_v5_gn_3_125741	TATA-box	TATAAA	300	Helianthus annuus	core promoter element around -30 of transcription start
Lsat_1_v5_gn_3_125741	TATA-box	TATATAA	301	Arabidopsis thaliana	core promoter element around -30 of transcription start
Lsat_1_v5_gn_3_125741	TATA-box	TATATA	302	Arabidopsis thaliana	core promoter element around -30 of transcription start
Lsat_1_v5_gn_3_125741	TATA-box	ATATAT	303	Brassica napus	core promoter element around -30 of transcription start
Lsat_1_v5_gn_3_125741	TATA-box	TATA	304	Arabidopsis thaliana	core promoter element around -30 of transcription start
Lsat_1_v5_gn_3_125741	TATA-box	TATAAAA	308	Pisum sativum	core promoter element around -30 of transcription start
Lsat_1_v5_gn_3_125741	TATA-box	TATAAA	309	Helianthus annuus	core promoter element around -30 of transcription start
Lsat_1_v5_gn_3_125741	TATA-box	TATAA	310	Arabidopsis thaliana	core promoter element around -30 of transcription start
Lsat_1_v5_gn_3_125741	TATA-box	TATA	311	Arabidopsis thaliana	core promoter element around -30 of transcription start
Lsat_1_v5_gn_3_125741	TATA-box	ATATAT	358	Brassica napus	core promoter element around -30 of transcription start
Lsat_1_v5_gn_3_125741	TATA-box	TATATA	359	Arabidopsis thaliana	core promoter element around -30 of transcription start
Lsat_1_v5_gn_3_125741	TATA-box	ATATAT	360	Brassica napus	core promoter element around -30 of transcription start
Lsat_1_v5_gn_3_125741	TATA-box	TATA	361	Arabidopsis thaliana	core promoter element around -30 of transcription start
Lsat_1_v5_gn_3_125741	TATA-box	ATATAT	383	Brassica napus	core promoter element around -30 of transcription start
Lsat_1_v5_gn_3_125741	TATA-box	TATATA	384	Arabidopsis thaliana	core promoter element around -30 of transcription start
Lsat_1_v5_gn_3_125741	TATA-box	ATATAT	385	Brassica napus	core promoter element around -30 of transcription start
Lsat_1_v5_gn_3_125741	TATA-box	TATA	386	Arabidopsis thaliana	core promoter element around -30 of transcription start
Lsat_1_v5_gn_3_125741	TATA-box	TATA	434	Arabidopsis thaliana	core promoter element around -30 of transcription start
Lsat_1_v5_gn_3_125741	TATA-box	TATAAAA	561	Pisum sativum	core promoter element around -30 of transcription start
Lsat_1_v5_gn_3_125741	TATA-box	TATAAA	562	Helianthus annuus	core promoter element around -30 of transcription start
Lsat_1_v5_gn_3_125741	TATA-box	TATAA	563	Arabidopsis thaliana	core promoter element around -30 of transcription start
Lsat_1_v5_gn_3_125741	TATA-box	TATA	564	Arabidopsis thaliana	core promoter element around -30 of transcription start
Lsat_1_v5_gn_3_125741	TATA-box	TATA	612	Arabidopsis thaliana	core promoter element around -30 of transcription start
Lsat_1_v5_gn_3_125741	TATA-box	ATATAT	661	Brassica napus	core promoter element around -30 of transcription start
Lsat_1_v5_gn_3_125741	TATA-box	TATA	662	Arabidopsis thaliana	core promoter element around -30 of transcription start
Lsat_1_v5_gn_3_125741	TATA-box	taTATAAAtc	710	Arabidopsis thaliana	core promoter element around -30 of transcription start
Lsat_1_v5_gn_3_125741	TATA-box	TATAAAT	711	Brassica juncea	core promoter element around -30 of transcription start
Lsat_1_v5_gn_3_125741	TATA-box	TATAAA	712	Helianthus annuus	core promoter element around -30 of transcription start
Lsat_1_v5_gn_3_125741	TATA-box	TATATAA	713	Arabidopsis thaliana	core promoter element around -30 of transcription start
Lsat_1_v5_gn_3_125741	TATA-box	TATATA	714	Arabidopsis thaliana	core promoter element around -30 of transcription start
Lsat_1_v5_gn_3_125741	TATA-box	ATATAA	715	Brassica oleracea	core promoter element around -30 of transcription start
Lsat_1_v5_gn_3_125741	TATA-box	TATA	716	Arabidopsis thaliana	core promoter element around -30 of transcription start
Lsat_1_v5_gn_3_125741	TATA-box	TACAAAA	755	Oryza sativa	core promoter element around -30 of transcription start
Lsat_1_v5_gn_3_125741	TATA-box	ccTATAAAaa	772	Arabidopsis thaliana	core promoter element around -30 of transcription start
Lsat_1_v5_gn_3_125741	TATA-box	TATAAA	801	Helianthus annuus	core promoter element around -30 of transcription start
Lsat_1_v5_gn_3_125741	TATA-box	TATAA	802	Arabidopsis thaliana	core promoter element around -30 of transcription start
Lsat_1_v5_gn_3_125741	TATA-box	TATA	803	Arabidopsis thaliana	core promoter element around -30 of transcription start
Lsat_1_v5_gn_3_125741	TATA-box	ATATAT	885	Brassica napus	core promoter element around -30 of transcription start
Lsat_1_v5_gn_3_125741	TATA-box	TATA	886	Arabidopsis thaliana	core promoter element around -30 of transcription start
Lsat_1_v5_gn_3_125741	TATA-box	ATATAT	1349	Brassica napus	core promoter element around -30 of transcription start
Lsat_1_v5_gn_3_125741	TATA-box	TATA	1350	Arabidopsis thaliana	core promoter element around -30 of transcription start
Lsat_1_v5_gn_3_125741	TATA-box	TATATA	1466	Arabidopsis thaliana	core promoter element around -30 of transcription start
Lsat_1_v5_gn_3_125741	TATA-box	ATATAT	1467	Brassica napus	core promoter element around -30 of transcription start
Lsat_1_v5_gn_3_125741	TATA-box	TATATA	1468	Arabidopsis thaliana	core promoter element around -30 of transcription start
Lsat_1_v5_gn_3_125741	TATA-box	ATATAT	1469	Brassica napus	core promoter element around -30 of transcription start
Lsat_1_v5_gn_3_125741	TATA-box	TATATA	1470	Arabidopsis thaliana	core promoter element around -30 of transcription start
Lsat_1_v5_gn_3_125741	TATA-box	ATATAT	1471	Brassica napus	core promoter element around -30 of transcription start
Lsat_1_v5_gn_3_125741	TATA-box	TATATA	1472	Arabidopsis thaliana	core promoter element around -30 of transcription start
Lsat_1_v5_gn_3_125741	TATA-box	ATATAT	1473	Brassica napus	core promoter element around -30 of transcription start
Lsat_1_v5_gn_3_125741	TATA-box	TATATA	1474	Arabidopsis thaliana	core promoter element around -30 of transcription start
Lsat_1_v5_gn_3_125741	TATA-box	ATATAT	1475	Brassica napus	core promoter element around -30 of transcription start
Lsat_1_v5_gn_3_125741	TATA-box	TATATA	1476	Arabidopsis thaliana	core promoter element around -30 of transcription start
Lsat_1_v5_gn_3_125741	TATA-box	ATATAT	1477	Brassica napus	core promoter element around -30 of transcription start
Lsat_1_v5_gn_3_125741	TATA-box	TATATA	1478	Arabidopsis thaliana	core promoter element around -30 of transcription start
Lsat_1_v5_gn_3_125741	TATA-box	ATATAT	1479	Brassica napus	core promoter element around -30 of transcription start
Lsat_1_v5_gn_3_125741	TATA-box	TATATA	1480	Arabidopsis thaliana	core promoter element around -30 of transcription start
Lsat_1_v5_gn_3_125741	TATA-box	TATA	1482	Arabidopsis thaliana	core promoter element around -30 of transcription start
Lsat_1_v5_gn_3_125741	TATA-box	TATACA	1496	Helianthus annuus	core promoter element around -30 of transcription start
Lsat_1_v5_gn_3_125741	TATA-box	TATA	1498	Arabidopsis thaliana	core promoter element around -30 of transcription start
Lsat_1_v5_gn_3_125741	TATA-box	ATATAT	1502	Brassica napus	core promoter element around -30 of transcription start
Lsat_1_v5_gn_3_125741	TATA-box	TATA	1503	Arabidopsis thaliana	core promoter element around -30 of transcription start
Lsat_1_v5_gn_3_125741	TATA-box	ATATAT	1613	Brassica napus	core promoter element around -30 of transcription start
Lsat_1_v5_gn_3_125741	TATA-box	TATATA	1614	Arabidopsis thaliana	core promoter element around -30 of transcription start
Lsat_1_v5_gn_3_125741	TATA-box	ATATAA	1615	Brassica oleracea	core promoter element around -30 of transcription start
Lsat_1_v5_gn_3_125741	TATA-box	TATA	1616	Arabidopsis thaliana	core promoter element around -30 of transcription start
Lsat_1_v5_gn_3_125741	TATA-box	taTATAAAtc	1704	Arabidopsis thaliana	core promoter element around -30 of transcription start
Lsat_1_v5_gn_3_125741	TATA-box	TATAAAT	1705	Brassica juncea	core promoter element around -30 of transcription start
Lsat_1_v5_gn_3_125741	TATA-box	TATAAA	1706	Helianthus annuus	core promoter element around -30 of transcription start
Lsat_1_v5_gn_3_125741	TATA-box	TATATAA	1707	Arabidopsis thaliana	core promoter element around -30 of transcription start
Lsat_1_v5_gn_3_125741	TATA-box	TATATA	1708	Arabidopsis thaliana	core promoter element around -30 of transcription start
Lsat_1_v5_gn_3_125741	TATA-box	TATA	1710	Arabidopsis thaliana	core promoter element around -30 of transcription start
Lsat_1_v5_gn_3_125741	TATA-box	taTATAAAtc	1737	Arabidopsis thaliana	core promoter element around -30 of transcription start
Lsat_1_v5_gn_3_125741	TATA-box	TATTTAAA	1739	Arabidopsis thaliana	core promoter element around -30 of transcription start
Lsat_1_v5_gn_3_125741	TATA-box	ATATAA	1769	Brassica oleracea	core promoter element around -30 of transcription start
Lsat_1_v5_gn_3_125741	TATA-box	TATA	1770	Arabidopsis thaliana	core promoter element around -30 of transcription start
Lsat_1_v5_gn_3_125741	TATA-box	TATATAA	1811	Arabidopsis thaliana	core promoter element around -30 of transcription start
Lsat_1_v5_gn_3_125741	TATA-box	TATATA	1812	Arabidopsis thaliana	core promoter element around -30 of transcription start
Lsat_1_v5_gn_3_125741	TATA-box	ATATAT	1813	Brassica napus	core promoter element around -30 of transcription start
Lsat_1_v5_gn_3_125741	TATA-box	TATA	1814	Arabidopsis thaliana	core promoter element around -30 of transcription start
Lsat_1_v5_gn_3_125741	Myb	CAACTG	689	Arabidopsis thaliana
Lsat_1_v5_gn_3_125741	as-1	TGACG	79	Arabidopsis thaliana
Lsat_1_v5_gn_3_125741	as-1	TGACG	127	Arabidopsis thaliana
Lsat_1_v5_gn_3_125741	as-1	TGACG	481	Arabidopsis thaliana
Lsat_1_v5_gn_3_125741	as-1	TGACG	1777	Arabidopsis thaliana
Lsat_1_v5_gn_3_125741	GT1-motif	GGTTAAT	230	Avena sativa	light responsive element
Lsat_1_v5_gn_3_125741	GT1-motif	GGTTAA	231	Arabidopsis thaliana	light responsive element
Lsat_1_v5_gn_3_125741	GT1-motif	GGTTAAT	1344	Avena sativa	light responsive element
Lsat_1_v5_gn_3_125741	GT1-motif	GGTTAAT	1488	Avena sativa	light responsive element
Lsat_1_v5_gn_3_125741	GT1-motif	GGTTAA	1489	Arabidopsis thaliana	light responsive element
Lsat_1_v5_gn_3_125741	ARE	AAACCA	1630	Zea mays	cis-acting regulatory element essential for the anaerobic induction
Lsat_1_v5_gn_3_125741	MYB	TAACCA	890	Arabidopsis thaliana
Lsat_1_v5_gn_3_125741	MYB	CAACAG	920	Arabidopsis thaliana
Lsat_1_v5_gn_3_125741	MYB	TAACCA	1490	Arabidopsis thaliana
Lsat_1_v5_gn_3_125741	MYB	CAACAG	1969	Arabidopsis thaliana
Lsat_1_v5_gn_3_125741	WRE3	CCACCT	1461	Pisum sativum
Lsat_1_v5_gn_3_125741	MBS	CAACTG	689	Arabidopsis thaliana	MYB binding site involved in drought-inducibility
Lsat_1_v5_gn_3_125741	G-box	CACGTG	1758	Arabidopsis thaliana	cis-acting regulatory element involved in light responsiveness
Lsat_1_v5_gn_3_125741	AAGAA-motif	gGTAAAGAAA	1657	Avena sativa
Lsat_1_v5_gn_3_125741	CAAT-box	CAAAT	34	Pisum sativum	common cis-acting element in promoter and enhancer regions
Lsat_1_v5_gn_3_125741	CAAT-box	CAAAT	181	Pisum sativum	common cis-acting element in promoter and enhancer regions
Lsat_1_v5_gn_3_125741	CAAT-box	CAAAT	277	Pisum sativum	common cis-acting element in promoter and enhancer regions
Lsat_1_v5_gn_3_125741	CAAT-box	CAAT	327	Nicotiana glutinosa
Lsat_1_v5_gn_3_125741	CAAT-box	CAAAT	343	Pisum sativum	common cis-acting element in promoter and enhancer regions
Lsat_1_v5_gn_3_125741	CAAT-box	CAAT	427	Nicotiana glutinosa
Lsat_1_v5_gn_3_125741	CAAT-box	CAAAT	523	Pisum sativum	common cis-acting element in promoter and enhancer regions
Lsat_1_v5_gn_3_125741	CAAT-box	CAAT	580	Nicotiana glutinosa
Lsat_1_v5_gn_3_125741	CAAT-box	CAAAT	589	Pisum sativum	common cis-acting element in promoter and enhancer regions
Lsat_1_v5_gn_3_125741	CAAT-box	CAAT	617	Nicotiana glutinosa
Lsat_1_v5_gn_3_125741	CAAT-box	CAAAT	700	Pisum sativum	common cis-acting element in promoter and enhancer regions
Lsat_1_v5_gn_3_125741	CAAT-box	CAAT	738	Nicotiana glutinosa
Lsat_1_v5_gn_3_125741	CAAT-box	CAAT	740	Nicotiana glutinosa
Lsat_1_v5_gn_3_125741	CAAT-box	CCAAT	747	Arabidopsis thaliana	common cis-acting element in promoter and enhancer regions
Lsat_1_v5_gn_3_125741	CAAT-box	CAAT	748	Nicotiana glutinosa
Lsat_1_v5_gn_3_125741	CAAT-box	CAAAT	762	Pisum sativum	common cis-acting element in promoter and enhancer regions
Lsat_1_v5_gn_3_125741	CAAT-box	CAAAT	767	Pisum sativum	common cis-acting element in promoter and enhancer regions
Lsat_1_v5_gn_3_125741	CAAT-box	CAAT	794	Nicotiana glutinosa
Lsat_1_v5_gn_3_125741	CAAT-box	CAAT	813	Nicotiana glutinosa
Lsat_1_v5_gn_3_125741	CAAT-box	CAAAT	882	Pisum sativum	common cis-acting element in promoter and enhancer regions
Lsat_1_v5_gn_3_125741	CAAT-box	CAAT	910	Nicotiana glutinosa
Lsat_1_v5_gn_3_125741	CAAT-box	CAAT	912	Nicotiana glutinosa
Lsat_1_v5_gn_3_125741	CAAT-box	CCAAT	932	Arabidopsis thaliana	common cis-acting element in promoter and enhancer regions
Lsat_1_v5_gn_3_125741	CAAT-box	CCAAT	965	Arabidopsis thaliana	common cis-acting element in promoter and enhancer regions
Lsat_1_v5_gn_3_125741	CAAT-box	CAAT	1047	Nicotiana glutinosa
Lsat_1_v5_gn_3_125741	CAAT-box	CAAAT	1075	Pisum sativum	common cis-acting element in promoter and enhancer regions
Lsat_1_v5_gn_3_125741	CAAT-box	CAAAT	1095	Pisum sativum	common cis-acting element in promoter and enhancer regions
Lsat_1_v5_gn_3_125741	CAAT-box	CAAT	1140	Nicotiana glutinosa
Lsat_1_v5_gn_3_125741	CAAT-box	CAAT	1161	Nicotiana glutinosa
Lsat_1_v5_gn_3_125741	CAAT-box	CAAT	1265	Nicotiana glutinosa
Lsat_1_v5_gn_3_125741	CAAT-box	CAAT	1338	Nicotiana glutinosa
Lsat_1_v5_gn_3_125741	CAAT-box	CAAAT	1363	Pisum sativum	common cis-acting element in promoter and enhancer regions
Lsat_1_v5_gn_3_125741	CAAT-box	CAAAT	1366	Pisum sativum	common cis-acting element in promoter and enhancer regions
Lsat_1_v5_gn_3_125741	CAAT-box	CAAT	1452	Nicotiana glutinosa
Lsat_1_v5_gn_3_125741	CAAT-box	CAAT	1454	Nicotiana glutinosa
Lsat_1_v5_gn_3_125741	CAAT-box	CAAAT	1560	Pisum sativum	common cis-acting element in promoter and enhancer regions
Lsat_1_v5_gn_3_125741	CAAT-box	CAAAT	1574	Pisum sativum	common cis-acting element in promoter and enhancer regions
Lsat_1_v5_gn_3_125741	CAAT-box	CCAAT	1588	Arabidopsis thaliana	common cis-acting element in promoter and enhancer regions
Lsat_1_v5_gn_3_125741	CAAT-box	CAAT	1589	Nicotiana glutinosa
Lsat_1_v5_gn_3_125741	CAAT-box	CAAT	1640	Nicotiana glutinosa
Lsat_1_v5_gn_3_125741	CAAT-box	CAAAT	1748	Pisum sativum	common cis-acting element in promoter and enhancer regions
Lsat_1_v5_gn_3_125741	CAAT-box	CAAAT	1792	Pisum sativum	common cis-acting element in promoter and enhancer regions
Lsat_1_v5_gn_3_125741	CAAT-box	CAAT	1854	Nicotiana glutinosa
Lsat_1_v5_gn_3_125741	CGTCA-motif	CGTCA	79	Hordeum vulgare	cis-acting regulatory element involved in the MeJA-responsiveness
Lsat_1_v5_gn_3_125741	CGTCA-motif	CGTCA	127	Hordeum vulgare	cis-acting regulatory element involved in the MeJA-responsiveness
Lsat_1_v5_gn_3_125741	CGTCA-motif	CGTCA	481	Hordeum vulgare	cis-acting regulatory element involved in the MeJA-responsiveness
Lsat_1_v5_gn_3_125741	CGTCA-motif	CGTCA	1777	Hordeum vulgare	cis-acting regulatory element involved in the MeJA-responsiveness
Lsat_1_v5_gn_3_125741	ATCT-motif	AATCTAATCC	764	Pisum sativum	part of a conserved DNA module involved in light responsiveness
Lsat_1_v5_gn_3_125741	Unnamed__1	CGTGG	1550	Zea mays
Lsat_1_v5_gn_3_125741	Unnamed__1	CGTGG	1757	Zea mays
Lsat_1_v5_gn_3_125741	MYB-like sequence	TAACCA	890	Arabidopsis thaliana
Lsat_1_v5_gn_3_125741	MYB-like sequence	TAACCA	1490	Arabidopsis thaliana
Lsat_1_v5_gn_3_125741	G-Box	CACGTT	1548	Pisum sativum	cis-acting regulatory element involved in light responsiveness
Lsat_1_v5_gn_3_125741	G-Box	CACGTG	1758	Pisum sativum	cis-acting regulatory element involved in light responsiveness
Lsat_1_v5_gn_3_125741	TATA	TATAAAAT	307	Arabidopsis thaliana
Lsat_1_v5_gn_3_62041	TCA-element	CCATCTTTTT	513	Nicotiana tabacum	cis-acting element involved in salicylic acid responsiveness
Lsat_1_v5_gn_3_62041	GA-motif	ATAGATAA	1949	Arabidopsis thaliana	part of a light responsive element
Lsat_1_v5_gn_3_62041	TATA	TATAAAAT	522	Arabidopsis thaliana
Lsat_1_v5_gn_3_62041	Unnamed__1	CGTGG	440	Zea mays
Lsat_1_v5_gn_3_62041	G-Box	CACGTT	773	Pisum sativum	cis-acting regulatory element involved in light responsiveness
Lsat_1_v5_gn_3_62041	TGA-box	TGACGTAA	666	Glycine max	part of an auxin-responsive element
Lsat_1_v5_gn_3_62041	TGA-box	TGACGTAA	918	Glycine max	part of an auxin-responsive element
Lsat_1_v5_gn_3_62041	LTR	CCGAAA	758	Hordeum vulgare	cis-acting element involved in low-temperature responsiveness
Lsat_1_v5_gn_3_62041	CGTCA-motif	CGTCA	29	Hordeum vulgare	cis-acting regulatory element involved in the MeJA-responsiveness
Lsat_1_v5_gn_3_62041	CGTCA-motif	CGTCA	648	Hordeum vulgare	cis-acting regulatory element involved in the MeJA-responsiveness
Lsat_1_v5_gn_3_62041	CGTCA-motif	CGTCA	669	Hordeum vulgare	cis-acting regulatory element involved in the MeJA-responsiveness
Lsat_1_v5_gn_3_62041	CGTCA-motif	CGTCA	921	Hordeum vulgare	cis-acting regulatory element involved in the MeJA-responsiveness
Lsat_1_v5_gn_3_62041	CAAT-box	CAAAT	243	Pisum sativum	common cis-acting element in promoter and enhancer regions
Lsat_1_v5_gn_3_62041	CAAT-box	CAAAT	325	Pisum sativum	common cis-acting element in promoter and enhancer regions
Lsat_1_v5_gn_3_62041	CAAT-box	CAAT	379	Nicotiana glutinosa
Lsat_1_v5_gn_3_62041	CAAT-box	CAAAT	593	Pisum sativum	common cis-acting element in promoter and enhancer regions
Lsat_1_v5_gn_3_62041	CAAT-box	CAAAT	924	Pisum sativum	common cis-acting element in promoter and enhancer regions
Lsat_1_v5_gn_3_62041	CAAT-box	CAAT	937	Nicotiana glutinosa
Lsat_1_v5_gn_3_62041	CAAT-box	CAAT	962	Nicotiana glutinosa
Lsat_1_v5_gn_3_62041	CAAT-box	CAAT	1662	Nicotiana glutinosa
Lsat_1_v5_gn_3_62041	CAAT-box	CAAT	1737	Nicotiana glutinosa
Lsat_1_v5_gn_3_62041	CAAT-box	CAAAT	1748	Pisum sativum	common cis-acting element in promoter and enhancer regions
Lsat_1_v5_gn_3_62041	CAAT-box	CAAAT	1849	Pisum sativum	common cis-acting element in promoter and enhancer regions
Lsat_1_v5_gn_3_62041	CAAT-box	CAAAT	1937	Pisum sativum	common cis-acting element in promoter and enhancer regions
Lsat_1_v5_gn_3_62041	CAAT-box	CAAAT	2004	Pisum sativum	common cis-acting element in promoter and enhancer regions
Lsat_1_v5_gn_3_62041	CAAT-box	CAAT	2009	Nicotiana glutinosa
Lsat_1_v5_gn_3_62041	G-box	CACGAC	687	Zea mays	cis-acting regulatory element involved in light responsiveness
Lsat_1_v5_gn_3_62041	TCA	TCATCTTCAT	650	Pisum sativum
Lsat_1_v5_gn_3_62041	TCT-motif	TCTTAC	1819	Arabidopsis thaliana	part of a light responsive element
Lsat_1_v5_gn_3_62041	ERE	ATTTTAAA	603	Nicotiana glutinos
Lsat_1_v5_gn_3_62041	CCAAT-box	CAACGG	483	Hordeum vulgare	MYBHv1 binding site
Lsat_1_v5_gn_3_62041	as-1	TGACG	29	Arabidopsis thaliana
Lsat_1_v5_gn_3_62041	as-1	TGACG	648	Arabidopsis thaliana
Lsat_1_v5_gn_3_62041	as-1	TGACG	669	Arabidopsis thaliana
Lsat_1_v5_gn_3_62041	as-1	TGACG	921	Arabidopsis thaliana
Lsat_1_v5_gn_3_62041	TC-rich repeats	GTTTTCTTAC	1815	Nicotiana tabacum	cis-acting element involved in defense and stress responsiveness
Lsat_1_v5_gn_3_62041	GT1-motif	GGTTAA	941	Arabidopsis thaliana	light responsive element
Lsat_1_v5_gn_3_62041	GT1-motif	GGTTAA	1857	Arabidopsis thaliana	light responsive element
Lsat_1_v5_gn_3_62041	Unnamed__4	CTCC	568	Petroselinum hortense
Lsat_1_v5_gn_3_62041	WUN-motif	AAATTACTA	1622	Nicotiana glutinosa
Lsat_1_v5_gn_3_62041	WUN-motif	AAATTACT	1623	Nicotiana glutinosa
Lsat_1_v5_gn_3_62041	TATA-box	TATATA	49	Arabidopsis thaliana	core promoter element around -30 of transcription start
Lsat_1_v5_gn_3_62041	TATA-box	ATATAA	50	Brassica oleracea	core promoter element around -30 of transcription start
Lsat_1_v5_gn_3_62041	TATA-box	TATA	51	Arabidopsis thaliana	core promoter element around -30 of transcription start
Lsat_1_v5_gn_3_62041	TATA-box	TATACA	59	Helianthus annuus	core promoter element around -30 of transcription start
Lsat_1_v5_gn_3_62041	TATA-box	TATATA	61	Arabidopsis thaliana	core promoter element around -30 of transcription start
Lsat_1_v5_gn_3_62041	TATA-box	ATATAT	62	Brassica napus	core promoter element around -30 of transcription start
Lsat_1_v5_gn_3_62041	TATA-box	TATATA	63	Arabidopsis thaliana	core promoter element around -30 of transcription start
Lsat_1_v5_gn_3_62041	TATA-box	ATATAT	64	Brassica napus	core promoter element around -30 of transcription start
Lsat_1_v5_gn_3_62041	TATA-box	TATA	65	Arabidopsis thaliana	core promoter element around -30 of transcription start
Lsat_1_v5_gn_3_62041	TATA-box	TATAA	283	Arabidopsis thaliana	core promoter element around -30 of transcription start
Lsat_1_v5_gn_3_62041	TATA-box	TATA	284	Arabidopsis thaliana	core promoter element around -30 of transcription start
Lsat_1_v5_gn_3_62041	TATA-box	ATATAT	317	Brassica napus	core promoter element around -30 of transcription start
Lsat_1_v5_gn_3_62041	TATA-box	TATATA	318	Arabidopsis thaliana	core promoter element around -30 of transcription start
Lsat_1_v5_gn_3_62041	TATA-box	TATA	320	Arabidopsis thaliana	core promoter element around -30 of transcription start
Lsat_1_v5_gn_3_62041	TATA-box	TATACA	328	Helianthus annuus	core promoter element around -30 of transcription start
Lsat_1_v5_gn_3_62041	TATA-box	TATATA	330	Arabidopsis thaliana	core promoter element around -30 of transcription start
Lsat_1_v5_gn_3_62041	TATA-box	ATATAT	331	Brassica napus	core promoter element around -30 of transcription start
Lsat_1_v5_gn_3_62041	TATA-box	TATATA	332	Arabidopsis thaliana	core promoter element around -30 of transcription start
Lsat_1_v5_gn_3_62041	TATA-box	ATATAT	333	Brassica napus	core promoter element around -30 of transcription start
Lsat_1_v5_gn_3_62041	TATA-box	TATATA	334	Arabidopsis thaliana	core promoter element around -30 of transcription start
Lsat_1_v5_gn_3_62041	TATA-box	ATATAT	335	Brassica napus	core promoter element around -30 of transcription start
Lsat_1_v5_gn_3_62041	TATA-box	TATA	336	Arabidopsis thaliana	core promoter element around -30 of transcription start
Lsat_1_v5_gn_3_62041	TATA-box	TATACA	340	Helianthus annuus	core promoter element around -30 of transcription start
Lsat_1_v5_gn_3_62041	TATA-box	TATA	342	Arabidopsis thaliana	core promoter element around -30 of transcription start
Lsat_1_v5_gn_3_62041	TATA-box	ATATAT	347	Brassica napus	core promoter element around -30 of transcription start
Lsat_1_v5_gn_3_62041	TATA-box	TATATA	348	Arabidopsis thaliana	core promoter element around -30 of transcription start
Lsat_1_v5_gn_3_62041	TATA-box	ATATAT	349	Brassica napus	core promoter element around -30 of transcription start
Lsat_1_v5_gn_3_62041	TATA-box	TATA	350	Arabidopsis thaliana	core promoter element around -30 of transcription start
Lsat_1_v5_gn_3_62041	TATA-box	TATAAAT	356	Brassica juncea	core promoter element around -30 of transcription start
Lsat_1_v5_gn_3_62041	TATA-box	TATAAA	357	Helianthus annuus	core promoter element around -30 of transcription start
Lsat_1_v5_gn_3_62041	TATA-box	TATAA	358	Arabidopsis thaliana	core promoter element around -30 of transcription start
Lsat_1_v5_gn_3_62041	TATA-box	TATA	359	Arabidopsis thaliana	core promoter element around -30 of transcription start
Lsat_1_v5_gn_3_62041	TATA-box	ATTATA	388	Brassica napus	core promoter element around -30 of transcription start
Lsat_1_v5_gn_3_62041	TATA-box	TATAA	389	Arabidopsis thaliana	core promoter element around -30 of transcription start
Lsat_1_v5_gn_3_62041	TATA-box	TATA	390	Arabidopsis thaliana	core promoter element around -30 of transcription start
Lsat_1_v5_gn_3_62041	TATA-box	ATTATA	395	Brassica napus	core promoter element around -30 of transcription start
Lsat_1_v5_gn_3_62041	TATA-box	TATAA	396	Arabidopsis thaliana	core promoter element around -30 of transcription start
Lsat_1_v5_gn_3_62041	TATA-box	TATA	397	Arabidopsis thaliana	core promoter element around -30 of transcription start
Lsat_1_v5_gn_3_62041	TATA-box	TATAAA	475	Helianthus annuus	core promoter element around -30 of transcription start
Lsat_1_v5_gn_3_62041	TATA-box	TATAA	476	Arabidopsis thaliana	core promoter element around -30 of transcription start
Lsat_1_v5_gn_3_62041	TATA-box	TATA	477	Arabidopsis thaliana	core promoter element around -30 of transcription start
Lsat_1_v5_gn_3_62041	TATA-box	TATAAAA	519	Pisum sativum	core promoter element around -30 of transcription start
Lsat_1_v5_gn_3_62041	TATA-box	TATAAA	520	Helianthus annuus	core promoter element around -30 of transcription start
Lsat_1_v5_gn_3_62041	TATA-box	TATAA	521	Arabidopsis thaliana	core promoter element around -30 of transcription start
Lsat_1_v5_gn_3_62041	TATA-box	TATA	522	Arabidopsis thaliana	core promoter element around -30 of transcription start
Lsat_1_v5_gn_3_62041	TATA-box	TATAAAA	697	Pisum sativum	core promoter element around -30 of transcription start
Lsat_1_v5_gn_3_62041	TATA-box	TATAAA	698	Helianthus annuus	core promoter element around -30 of transcription start
Lsat_1_v5_gn_3_62041	TATA-box	TATAA	699	Arabidopsis thaliana	core promoter element around -30 of transcription start
Lsat_1_v5_gn_3_62041	TATA-box	TATA	700	Arabidopsis thaliana	core promoter element around -30 of transcription start
Lsat_1_v5_gn_3_62041	TATA-box	ccTATAAAaa	705	Arabidopsis thaliana	core promoter element around -30 of transcription start
Lsat_1_v5_gn_3_62041	TATA-box	TATAA	706	Arabidopsis thaliana	core promoter element around -30 of transcription start
Lsat_1_v5_gn_3_62041	TATA-box	TATA	707	Arabidopsis thaliana	core promoter element around -30 of transcription start
Lsat_1_v5_gn_3_62041	TATA-box	TACAAAA	745	Oryza sativa	core promoter element around -30 of transcription start
Lsat_1_v5_gn_3_62041	TATA-box	TATAAAT	751	Brassica juncea	core promoter element around -30 of transcription start
Lsat_1_v5_gn_3_62041	TATA-box	TATAAA	752	Helianthus annuus	core promoter element around -30 of transcription start
Lsat_1_v5_gn_3_62041	TATA-box	TATAA	753	Arabidopsis thaliana	core promoter element around -30 of transcription start
Lsat_1_v5_gn_3_62041	TATA-box	TATA	754	Arabidopsis thaliana	core promoter element around -30 of transcription start
Lsat_1_v5_gn_3_62041	TATA-box	ATATAT	799	Brassica napus	core promoter element around -30 of transcription start
Lsat_1_v5_gn_3_62041	TATA-box	TATATA	800	Arabidopsis thaliana	core promoter element around -30 of transcription start
Lsat_1_v5_gn_3_62041	TATA-box	ATATAT	801	Brassica napus	core promoter element around -30 of transcription start
Lsat_1_v5_gn_3_62041	TATA-box	TATATA	802	Arabidopsis thaliana	core promoter element around -30 of transcription start
Lsat_1_v5_gn_3_62041	TATA-box	TATA	804	Arabidopsis thaliana	core promoter element around -30 of transcription start
Lsat_1_v5_gn_3_62041	TATA-box	TATA	869	Arabidopsis thaliana	core promoter element around -30 of transcription start
Lsat_1_v5_gn_3_62041	TATA-box	ATTATA	872	Brassica napus	core promoter element around -30 of transcription start
Lsat_1_v5_gn_3_62041	TATA-box	TATAA	873	Arabidopsis thaliana	core promoter element around -30 of transcription start
Lsat_1_v5_gn_3_62041	TATA-box	TATA	874	Arabidopsis thaliana	core promoter element around -30 of transcription start
Lsat_1_v5_gn_3_62041	TATA-box	TATAA	932	Arabidopsis thaliana	core promoter element around -30 of transcription start
Lsat_1_v5_gn_3_62041	TATA-box	TATA	933	Arabidopsis thaliana	core promoter element around -30 of transcription start
Lsat_1_v5_gn_3_62041	TATA-box	ATTATA	983	Brassica napus	core promoter element around -30 of transcription start
Lsat_1_v5_gn_3_62041	TATA-box	TATAA	984	Arabidopsis thaliana	core promoter element around -30 of transcription start
Lsat_1_v5_gn_3_62041	TATA-box	TATA	985	Arabidopsis thaliana	core promoter element around -30 of transcription start
Lsat_1_v5_gn_3_62041	TATA-box	TATATA	1048	Arabidopsis thaliana	core promoter element around -30 of transcription start
Lsat_1_v5_gn_3_62041	TATA-box	ATATAT	1049	Brassica napus	core promoter element around -30 of transcription start
Lsat_1_v5_gn_3_62041	TATA-box	TATATA	1050	Arabidopsis thaliana	core promoter element around -30 of transcription start
Lsat_1_v5_gn_3_62041	TATA-box	TATA	1052	Arabidopsis thaliana	core promoter element around -30 of transcription start
Lsat_1_v5_gn_3_62041	TATA-box	TATATA	1556	Arabidopsis thaliana	core promoter element around -30 of transcription start
Lsat_1_v5_gn_3_62041	TATA-box	ATATAT	1557	Brassica napus	core promoter element around -30 of transcription start
Lsat_1_v5_gn_3_62041	TATA-box	TATATA	1558	Arabidopsis thaliana	core promoter element around -30 of transcription start
Lsat_1_v5_gn_3_62041	TATA-box	ATATAT	1559	Brassica napus	core promoter element around -30 of transcription start
Lsat_1_v5_gn_3_62041	TATA-box	TATATA	1560	Arabidopsis thaliana	core promoter element around -30 of transcription start
Lsat_1_v5_gn_3_62041	TATA-box	ATATAT	1561	Brassica napus	core promoter element around -30 of transcription start
Lsat_1_v5_gn_3_62041	TATA-box	TATATA	1562	Arabidopsis thaliana	core promoter element around -30 of transcription start
Lsat_1_v5_gn_3_62041	TATA-box	ATATAT	1563	Brassica napus	core promoter element around -30 of transcription start
Lsat_1_v5_gn_3_62041	TATA-box	TATATA	1564	Arabidopsis thaliana	core promoter element around -30 of transcription start
Lsat_1_v5_gn_3_62041	TATA-box	ATATAT	1565	Brassica napus	core promoter element around -30 of transcription start
Lsat_1_v5_gn_3_62041	TATA-box	TATATA	1566	Arabidopsis thaliana	core promoter element around -30 of transcription start
Lsat_1_v5_gn_3_62041	TATA-box	ATATAT	1567	Brassica napus	core promoter element around -30 of transcription start
Lsat_1_v5_gn_3_62041	TATA-box	TATATA	1568	Arabidopsis thaliana	core promoter element around -30 of transcription start
Lsat_1_v5_gn_3_62041	TATA-box	ATATAT	1569	Brassica napus	core promoter element around -30 of transcription start
Lsat_1_v5_gn_3_62041	TATA-box	TATATA	1570	Arabidopsis thaliana	core promoter element around -30 of transcription start
Lsat_1_v5_gn_3_62041	TATA-box	ATATAT	1571	Brassica napus	core promoter element around -30 of transcription start
Lsat_1_v5_gn_3_62041	TATA-box	TATATA	1572	Arabidopsis thaliana	core promoter element around -30 of transcription start
Lsat_1_v5_gn_3_62041	TATA-box	TATA	1574	Arabidopsis thaliana	core promoter element around -30 of transcription start
Lsat_1_v5_gn_3_62041	TATA-box	ATATAT	1669	Brassica napus	core promoter element around -30 of transcription start
Lsat_1_v5_gn_3_62041	TATA-box	TATA	1670	Arabidopsis thaliana	core promoter element around -30 of transcription start
Lsat_1_v5_gn_3_62041	TATA-box	TACAAAA	1706	Oryza sativa	core promoter element around -30 of transcription start
Lsat_1_v5_gn_3_62041	TATA-box	TATACA	1743	Helianthus annuus	core promoter element around -30 of transcription start
Lsat_1_v5_gn_3_62041	TATA-box	TATA	1745	Arabidopsis thaliana	core promoter element around -30 of transcription start
Lsat_1_v5_gn_3_62041	TATA-box	TATACA	1775	Helianthus annuus	core promoter element around -30 of transcription start
Lsat_1_v5_gn_3_62041	TATA-box	TATATA	1777	Arabidopsis thaliana	core promoter element around -30 of transcription start
Lsat_1_v5_gn_3_62041	TATA-box	TATA	1779	Arabidopsis thaliana	core promoter element around -30 of transcription start
Lsat_1_v5_gn_3_62041	TATA-box	TACAAAA	1781	Oryza sativa	core promoter element around -30 of transcription start
Lsat_1_v5_gn_3_62041	TATA-box	TATATA	1864	Arabidopsis thaliana	core promoter element around -30 of transcription start
Lsat_1_v5_gn_3_62041	TATA-box	ATATAT	1865	Brassica napus	core promoter element around -30 of transcription start
Lsat_1_v5_gn_3_62041	TATA-box	TATATA	1866	Arabidopsis thaliana	core promoter element around -30 of transcription start
Lsat_1_v5_gn_3_62041	TATA-box	ATATAT	1867	Brassica napus	core promoter element around -30 of transcription start
Lsat_1_v5_gn_3_62041	TATA-box	TATATA	1868	Arabidopsis thaliana	core promoter element around -30 of transcription start
Lsat_1_v5_gn_3_62041	TATA-box	ATATAT	1869	Brassica napus	core promoter element around -30 of transcription start
Lsat_1_v5_gn_3_62041	TATA-box	TATATA	1870	Arabidopsis thaliana	core promoter element around -30 of transcription start
Lsat_1_v5_gn_3_62041	TATA-box	ATATAT	1871	Brassica napus	core promoter element around -30 of transcription start
Lsat_1_v5_gn_3_62041	TATA-box	TATA	1872	Arabidopsis thaliana	core promoter element around -30 of transcription start
Lsat_1_v5_gn_3_62041	TATA-box	ATATAT	1888	Brassica napus	core promoter element around -30 of transcription start
Lsat_1_v5_gn_3_62041	TATA-box	TATA	1889	Arabidopsis thaliana	core promoter element around -30 of transcription start
Lsat_1_v5_gn_3_62041	TATA-box	TATATA	1954	Arabidopsis thaliana	core promoter element around -30 of transcription start
Lsat_1_v5_gn_3_62041	TATA-box	ATATAT	1955	Brassica napus	core promoter element around -30 of transcription start
Lsat_1_v5_gn_3_62041	TATA-box	TATATA	1956	Arabidopsis thaliana	core promoter element around -30 of transcription start
Lsat_1_v5_gn_3_62041	TATA-box	TATA	1958	Arabidopsis thaliana	core promoter element around -30 of transcription start
Lsat_1_v5_gn_3_62041	Unnamed__6	taTAAATATct	51	Zea mays
Lsat_1_v5_gn_3_62041	P-box	CCTTTTG	1899	Oryza sativa	gibberellin-responsive element
Lsat_1_v5_gn_3_62041	Box 4	ATTAAT	1726	Petroselinum crispum	part of a conserved DNA module involved in light responsiveness
Lsat_1_v5_gn_3_62041	Gap-box	CAAATGAA(A/G)A	1844	Arabidopsis thaliana	part of a light responsive element
Lsat_1_v5_gn_3_62041	MYB recognition site	CCGTTG	483	Arabidopsis thaliana
Lsat_1_v5_gn_3_62041	Box II	ACACGTTGT	771	Sinapis alba	part of a light responsive element
Lsat_1_v5_gn_3_62041	MYC	CATTTG	324	Arabidopsis thaliana
Lsat_1_v5_gn_3_62041	MYC	CATTTG	1848	Arabidopsis thaliana
Lsat_1_v5_gn_3_62041	AT~TATA-box	TATATA	49	Arabidopsis thaliana
Lsat_1_v5_gn_3_62041	AT~TATA-box	TATATA	61	Arabidopsis thaliana
Lsat_1_v5_gn_3_62041	AT~TATA-box	TATATA	63	Arabidopsis thaliana
Lsat_1_v5_gn_3_62041	AT~TATA-box	TATATA	318	Arabidopsis thaliana
Lsat_1_v5_gn_3_62041	AT~TATA-box	TATATA	330	Arabidopsis thaliana
Lsat_1_v5_gn_3_62041	AT~TATA-box	TATATA	332	Arabidopsis thaliana
Lsat_1_v5_gn_3_62041	AT~TATA-box	TATATA	334	Arabidopsis thaliana
Lsat_1_v5_gn_3_62041	AT~TATA-box	TATATA	348	Arabidopsis thaliana
Lsat_1_v5_gn_3_62041	AT~TATA-box	TATATA	800	Arabidopsis thaliana
Lsat_1_v5_gn_3_62041	AT~TATA-box	TATATA	802	Arabidopsis thaliana
Lsat_1_v5_gn_3_62041	AT~TATA-box	TATATA	1048	Arabidopsis thaliana
Lsat_1_v5_gn_3_62041	AT~TATA-box	TATATA	1050	Arabidopsis thaliana
Lsat_1_v5_gn_3_62041	AT~TATA-box	TATATA	1556	Arabidopsis thaliana
Lsat_1_v5_gn_3_62041	AT~TATA-box	TATATA	1558	Arabidopsis thaliana
Lsat_1_v5_gn_3_62041	AT~TATA-box	TATATA	1560	Arabidopsis thaliana
Lsat_1_v5_gn_3_62041	AT~TATA-box	TATATA	1562	Arabidopsis thaliana
Lsat_1_v5_gn_3_62041	AT~TATA-box	TATATA	1564	Arabidopsis thaliana
Lsat_1_v5_gn_3_62041	AT~TATA-box	TATATA	1566	Arabidopsis thaliana
Lsat_1_v5_gn_3_62041	AT~TATA-box	TATATA	1568	Arabidopsis thaliana
Lsat_1_v5_gn_3_62041	AT~TATA-box	TATATA	1570	Arabidopsis thaliana
Lsat_1_v5_gn_3_62041	AT~TATA-box	TATATA	1572	Arabidopsis thaliana
Lsat_1_v5_gn_3_62041	AT~TATA-box	TATATA	1777	Arabidopsis thaliana
Lsat_1_v5_gn_3_62041	AT~TATA-box	TATATA	1864	Arabidopsis thaliana
Lsat_1_v5_gn_3_62041	AT~TATA-box	TATATA	1866	Arabidopsis thaliana
Lsat_1_v5_gn_3_62041	AT~TATA-box	TATATA	1868	Arabidopsis thaliana
Lsat_1_v5_gn_3_62041	AT~TATA-box	TATATA	1870	Arabidopsis thaliana
Lsat_1_v5_gn_3_62041	AT~TATA-box	TATATA	1954	Arabidopsis thaliana
Lsat_1_v5_gn_3_62041	AT~TATA-box	TATATA	1956	Arabidopsis thaliana
Lsat_1_v5_gn_3_62041	TGACG-motif	TGACG	29	Hordeum vulgare	cis-acting regulatory element involved in the MeJA-responsiveness
Lsat_1_v5_gn_3_62041	TGACG-motif	TGACG	648	Hordeum vulgare	cis-acting regulatory element involved in the MeJA-responsiveness
Lsat_1_v5_gn_3_62041	TGACG-motif	TGACG	669	Hordeum vulgare	cis-acting regulatory element involved in the MeJA-responsiveness
Lsat_1_v5_gn_3_62041	TGACG-motif	TGACG	921	Hordeum vulgare	cis-acting regulatory element involved in the MeJA-responsiveness
Lsat_1_v5_gn_3_62041		motif_sequence	461	organism	short_function
Lsat_1_v5_gn_3_62041		motif_sequence	509	organism	short_function
Lsat_1_v5_gn_3_62041	ABRE	ACGTG	774	Arabidopsis thaliana	cis-acting element involved in the abscisic acid responsiveness
Lsat_1_v5_gn_3_84401	MYB-like sequence	TAACCA	347	Arabidopsis thaliana
Lsat_1_v5_gn_3_84401	MYB-like sequence	TAACCA	472	Arabidopsis thaliana
Lsat_1_v5_gn_3_84401	STRE	AGGGG	1216	Arabidopsis thaliana
Lsat_1_v5_gn_3_84401	W box	TTGACC	98	Arabidopsis thaliana
Lsat_1_v5_gn_3_84401	CAAT-box	CAAT	22	Nicotiana glutinosa
Lsat_1_v5_gn_3_84401	CAAT-box	CAAAT	29	Pisum sativum	common cis-acting element in promoter and enhancer regions
Lsat_1_v5_gn_3_84401	CAAT-box	CAAAT	39	Pisum sativum	common cis-acting element in promoter and enhancer regions
Lsat_1_v5_gn_3_84401	CAAT-box	CAAT	139	Nicotiana glutinosa
Lsat_1_v5_gn_3_84401	CAAT-box	CCAAT	143	Arabidopsis thaliana	common cis-acting element in promoter and enhancer regions
Lsat_1_v5_gn_3_84401	CAAT-box	CAAT	144	Nicotiana glutinosa
Lsat_1_v5_gn_3_84401	CAAT-box	CAAAT	159	Pisum sativum	common cis-acting element in promoter and enhancer regions
Lsat_1_v5_gn_3_84401	CAAT-box	CAAT	173	Nicotiana glutinosa
Lsat_1_v5_gn_3_84401	CAAT-box	CAAAT	273	Pisum sativum	common cis-acting element in promoter and enhancer regions
Lsat_1_v5_gn_3_84401	CAAT-box	CCAAT	345	Arabidopsis thaliana	common cis-acting element in promoter and enhancer regions
Lsat_1_v5_gn_3_84401	CAAT-box	CAAT	408	Nicotiana glutinosa
Lsat_1_v5_gn_3_84401	CAAT-box	CAAT	437	Nicotiana glutinosa
Lsat_1_v5_gn_3_84401	CAAT-box	CAAT	505	Nicotiana glutinosa
Lsat_1_v5_gn_3_84401	CAAT-box	CAAT	847	Nicotiana glutinosa
Lsat_1_v5_gn_3_84401	CAAT-box	CCAAT	858	Arabidopsis thaliana	common cis-acting element in promoter and enhancer regions
Lsat_1_v5_gn_3_84401	CAAT-box	CAAT	859	Nicotiana glutinosa
Lsat_1_v5_gn_3_84401	CAAT-box	CAAT	912	Nicotiana glutinosa
Lsat_1_v5_gn_3_84401	CAAT-box	CAAT	992	Nicotiana glutinosa
Lsat_1_v5_gn_3_84401	CAAT-box	CAAT	1002	Nicotiana glutinosa
Lsat_1_v5_gn_3_84401	CAAT-box	CAAT	1004	Nicotiana glutinosa
Lsat_1_v5_gn_3_84401	CAAT-box	CAAAT	1023	Pisum sativum	common cis-acting element in promoter and enhancer regions
Lsat_1_v5_gn_3_84401	CAAT-box	CAAT	1060	Nicotiana glutinosa
Lsat_1_v5_gn_3_84401	CAAT-box	CAAT	1232	Nicotiana glutinosa
Lsat_1_v5_gn_3_84401	CAAT-box	CAAT	1517	Nicotiana glutinosa
Lsat_1_v5_gn_3_84401	CAAT-box	CAAT	1551	Nicotiana glutinosa
Lsat_1_v5_gn_3_84401	CAAT-box	CAAT	1588	Nicotiana glutinosa
Lsat_1_v5_gn_3_84401	CAAT-box	CAAT	1735	Nicotiana glutinosa
Lsat_1_v5_gn_3_84401	CAAT-box	CAAT	1746	Nicotiana glutinosa
Lsat_1_v5_gn_3_84401	CAAT-box	CAAAT	1910	Pisum sativum	common cis-acting element in promoter and enhancer regions
Lsat_1_v5_gn_3_84401	CAAT-box	CAAT	1924	Nicotiana glutinosa
Lsat_1_v5_gn_3_84401	CAAT-box	CAAT	1948	Nicotiana glutinosa
Lsat_1_v5_gn_3_84401	CAAT-box	CAAAT	1995	Pisum sativum	common cis-acting element in promoter and enhancer regions
Lsat_1_v5_gn_3_84401	CGTCA-motif	CGTCA	327	Hordeum vulgare	cis-acting regulatory element involved in the MeJA-responsiveness
Lsat_1_v5_gn_3_84401	GARE-motif	TCTGTTG	94	Brassica oleracea	gibberellin-responsive element
Lsat_1_v5_gn_3_84401	ERE	ATTTCATA	699	Nicotiana glutinos
Lsat_1_v5_gn_3_84401	ERE	ATTTTAAA	768	Nicotiana glutinos
Lsat_1_v5_gn_3_84401	WRE3	CCACCT	539	Pisum sativum
Lsat_1_v5_gn_3_84401	WRE3	CCACCT	1891	Pisum sativum
Lsat_1_v5_gn_3_84401	TCT-motif	TCTTAC	1779	Arabidopsis thaliana	part of a light responsive element
Lsat_1_v5_gn_3_84401	TCA	TCATCTTCAT	926	Pisum sativum
Lsat_1_v5_gn_3_84401	TCA	TCATCTTCAT	1220	Pisum sativum
Lsat_1_v5_gn_3_84401	TCA	TCATCTTCAT	1271	Pisum sativum
Lsat_1_v5_gn_3_84401	MYB	CAACAG	95	Arabidopsis thaliana
Lsat_1_v5_gn_3_84401	MYB	TAACCA	347	Arabidopsis thaliana
Lsat_1_v5_gn_3_84401	MYB	CAACCA	363	Arabidopsis thaliana
Lsat_1_v5_gn_3_84401	MYB	TAACCA	472	Arabidopsis thaliana
Lsat_1_v5_gn_3_84401	GT1-motif	GGTTAA	553	Arabidopsis thaliana	light responsive element
Lsat_1_v5_gn_3_84401	GT1-motif	GGTTAAT	1536	Avena sativa	light responsive element
Lsat_1_v5_gn_3_84401	GT1-motif	GGTTAA	1537	Arabidopsis thaliana	light responsive element
Lsat_1_v5_gn_3_84401	ARE	AAACCA	198	Zea mays	cis-acting regulatory element essential for the anaerobic induction
Lsat_1_v5_gn_3_84401	ARE	AAACCA	855	Zea mays	cis-acting regulatory element essential for the anaerobic induction
Lsat_1_v5_gn_3_84401	as-1	TGACG	327	Arabidopsis thaliana
Lsat_1_v5_gn_3_84401	TATA-box	TATAAAT	75	Brassica juncea	core promoter element around -30 of transcription start
Lsat_1_v5_gn_3_84401	TATA-box	TATAAA	76	Helianthus annuus	core promoter element around -30 of transcription start
Lsat_1_v5_gn_3_84401	TATA-box	TATAA	77	Arabidopsis thaliana	core promoter element around -30 of transcription start
Lsat_1_v5_gn_3_84401	TATA-box	TATA	78	Arabidopsis thaliana	core promoter element around -30 of transcription start
Lsat_1_v5_gn_3_84401	TATA-box	ATTATA	146	Brassica napus	core promoter element around -30 of transcription start
Lsat_1_v5_gn_3_84401	TATA-box	TATAA	147	Arabidopsis thaliana	core promoter element around -30 of transcription start
Lsat_1_v5_gn_3_84401	TATA-box	TATA	148	Arabidopsis thaliana	core promoter element around -30 of transcription start
Lsat_1_v5_gn_3_84401	TATA-box	ATATAT	162	Brassica napus	core promoter element around -30 of transcription start
Lsat_1_v5_gn_3_84401	TATA-box	TATA	163	Arabidopsis thaliana	core promoter element around -30 of transcription start
Lsat_1_v5_gn_3_84401	TATA-box	TATACA	184	Helianthus annuus	core promoter element around -30 of transcription start
Lsat_1_v5_gn_3_84401	TATA-box	TATA	186	Arabidopsis thaliana	core promoter element around -30 of transcription start
Lsat_1_v5_gn_3_84401	TATA-box	TATACA	217	Helianthus annuus	core promoter element around -30 of transcription start
Lsat_1_v5_gn_3_84401	TATA-box	TATA	219	Arabidopsis thaliana	core promoter element around -30 of transcription start
Lsat_1_v5_gn_3_84401	TATA-box	TATA	237	Arabidopsis thaliana	core promoter element around -30 of transcription start
Lsat_1_v5_gn_3_84401	TATA-box	TATA	582	Arabidopsis thaliana	core promoter element around -30 of transcription start
Lsat_1_v5_gn_3_84401	TATA-box	TATA	594	Arabidopsis thaliana	core promoter element around -30 of transcription start
Lsat_1_v5_gn_3_84401	TATA-box	ATATAT	601	Brassica napus	core promoter element around -30 of transcription start
Lsat_1_v5_gn_3_84401	TATA-box	TATATA	602	Arabidopsis thaliana	core promoter element around -30 of transcription start
Lsat_1_v5_gn_3_84401	TATA-box	ATATAA	603	Brassica oleracea	core promoter element around -30 of transcription start
Lsat_1_v5_gn_3_84401	TATA-box	TATA	604	Arabidopsis thaliana	core promoter element around -30 of transcription start
Lsat_1_v5_gn_3_84401	TATA-box	TATACA	801	Helianthus annuus	core promoter element around -30 of transcription start
Lsat_1_v5_gn_3_84401	TATA-box	TATA	803	Arabidopsis thaliana	core promoter element around -30 of transcription start
Lsat_1_v5_gn_3_84401	TATA-box	ATTATA	822	Brassica napus	core promoter element around -30 of transcription start
Lsat_1_v5_gn_3_84401	TATA-box	TATATAA	823	Arabidopsis thaliana	core promoter element around -30 of transcription start
Lsat_1_v5_gn_3_84401	TATA-box	TATATA	824	Arabidopsis thaliana	core promoter element around -30 of transcription start
Lsat_1_v5_gn_3_84401	TATA-box	ATATAA	825	Brassica oleracea	core promoter element around -30 of transcription start
Lsat_1_v5_gn_3_84401	TATA-box	TATA	826	Arabidopsis thaliana	core promoter element around -30 of transcription start
Lsat_1_v5_gn_3_84401	TATA-box	ATTATA	830	Brassica napus	core promoter element around -30 of transcription start
Lsat_1_v5_gn_3_84401	TATA-box	TATAA	831	Arabidopsis thaliana	core promoter element around -30 of transcription start
Lsat_1_v5_gn_3_84401	TATA-box	TATA	832	Arabidopsis thaliana	core promoter element around -30 of transcription start
Lsat_1_v5_gn_3_84401	TATA-box	TATTTAAA	878	Arabidopsis thaliana	core promoter element around -30 of transcription start
Lsat_1_v5_gn_3_84401	TATA-box	taTATAAAtc	915	Arabidopsis thaliana	core promoter element around -30 of transcription start
Lsat_1_v5_gn_3_84401	TATA-box	TATAAAT	916	Brassica juncea	core promoter element around -30 of transcription start
Lsat_1_v5_gn_3_84401	TATA-box	TATAAA	917	Helianthus annuus	core promoter element around -30 of transcription start
Lsat_1_v5_gn_3_84401	TATA-box	TATATAA	918	Arabidopsis thaliana	core promoter element around -30 of transcription start
Lsat_1_v5_gn_3_84401	TATA-box	TATATA	919	Arabidopsis thaliana	core promoter element around -30 of transcription start
Lsat_1_v5_gn_3_84401	TATA-box	TATA	921	Arabidopsis thaliana	core promoter element around -30 of transcription start
Lsat_1_v5_gn_3_84401	TATA-box	ATATAT	938	Brassica napus	core promoter element around -30 of transcription start
Lsat_1_v5_gn_3_84401	TATA-box	TATA	939	Arabidopsis thaliana	core promoter element around -30 of transcription start
Lsat_1_v5_gn_3_84401	TATA-box	TATATA	985	Arabidopsis thaliana	core promoter element around -30 of transcription start
Lsat_1_v5_gn_3_84401	TATA-box	ATATAT	986	Brassica napus	core promoter element around -30 of transcription start
Lsat_1_v5_gn_3_84401	TATA-box	TATATA	987	Arabidopsis thaliana	core promoter element around -30 of transcription start
Lsat_1_v5_gn_3_84401	TATA-box	ATATAT	988	Brassica napus	core promoter element around -30 of transcription start
Lsat_1_v5_gn_3_84401	TATA-box	TATA	989	Arabidopsis thaliana	core promoter element around -30 of transcription start
Lsat_1_v5_gn_3_84401	TATA-box	TATACA	994	Helianthus annuus	core promoter element around -30 of transcription start
Lsat_1_v5_gn_3_84401	TATA-box	TATA	996	Arabidopsis thaliana	core promoter element around -30 of transcription start
Lsat_1_v5_gn_3_84401	TATA-box	ATATAA	1619	Brassica oleracea	core promoter element around -30 of transcription start
Lsat_1_v5_gn_3_84401	TATA-box	TATA	1620	Arabidopsis thaliana	core promoter element around -30 of transcription start
Lsat_1_v5_gn_3_84401	TATA-box	TATAA	1861	Arabidopsis thaliana	core promoter element around -30 of transcription start
Lsat_1_v5_gn_3_84401	TATA-box	TATA	1862	Arabidopsis thaliana	core promoter element around -30 of transcription start
Lsat_1_v5_gn_3_84401	P-box	CCTTTTG	1139	Oryza sativa	gibberellin-responsive element
Lsat_1_v5_gn_3_84401	Unnamed__6	taTAAATATct	608	Zea mays
Lsat_1_v5_gn_3_84401	DRE core	GCCGAC	1027	Arabidopsis thaliana
Lsat_1_v5_gn_3_84401	Unnamed__4	CTCC	61	Petroselinum hortense
Lsat_1_v5_gn_3_84401	Unnamed__4	CTCC	313	Petroselinum hortense
Lsat_1_v5_gn_3_84401	Unnamed__4	CTCC	334	Petroselinum hortense
Lsat_1_v5_gn_3_84401	Unnamed__4	CTCC	500	Petroselinum hortense
Lsat_1_v5_gn_3_84401	Unnamed__4	CTCC	543	Petroselinum hortense
Lsat_1_v5_gn_3_84401	Unnamed__4	CTCC	1162	Petroselinum hortense
Lsat_1_v5_gn_3_84401	Unnamed__4	CTCC	1211	Petroselinum hortense
Lsat_1_v5_gn_3_84401	Unnamed__4	CTCC	1284	Petroselinum hortense
Lsat_1_v5_gn_3_84401	Unnamed__4	CTCC	1335	Petroselinum hortense
Lsat_1_v5_gn_3_84401	Unnamed__4	CTCC	1543	Petroselinum hortense
Lsat_1_v5_gn_3_84401	Unnamed__4	CTCC	1889	Petroselinum hortense
Lsat_1_v5_gn_3_84401	Unnamed__4	CTCC	1895	Petroselinum hortense
Lsat_1_v5_gn_3_84401	WUN-motif	TTATTACAT	1085	Nicotiana glutinosa
Lsat_1_v5_gn_3_84401	Gap-box	CAAATGAA(A/G)A	1910	Arabidopsis thaliana	part of a light responsive element
Lsat_1_v5_gn_3_84401	MYC	CATTTG	29	Arabidopsis thaliana
Lsat_1_v5_gn_3_84401	MYC	CATTTG	38	Arabidopsis thaliana
Lsat_1_v5_gn_3_84401	MYC	CAATTG	1002	Arabidopsis thaliana
Lsat_1_v5_gn_3_84401	MYC	CATGTG	1445	Arabidopsis thaliana
Lsat_1_v5_gn_3_84401	MYC	CATTTG	1910	Arabidopsis thaliana
Lsat_1_v5_gn_3_84401	Box 4	ATTAAT	169	Petroselinum crispum	part of a conserved DNA module involved in light responsiveness
Lsat_1_v5_gn_3_84401	Box 4	ATTAAT	934	Petroselinum crispum	part of a conserved DNA module involved in light responsiveness
Lsat_1_v5_gn_3_84401		motif_sequence	302	organism	short_function
Lsat_1_v5_gn_3_84401		motif_sequence	334	organism	short_function
Lsat_1_v5_gn_3_84401		motif_sequence	447	organism	short_function
Lsat_1_v5_gn_3_84401		motif_sequence	480	organism	short_function
Lsat_1_v5_gn_3_84401		motif_sequence	615	organism	short_function
Lsat_1_v5_gn_3_84401		motif_sequence	685	organism	short_function
Lsat_1_v5_gn_3_84401		motif_sequence	903	organism	short_function
Lsat_1_v5_gn_3_84401		motif_sequence	907	organism	short_function
Lsat_1_v5_gn_3_84401		motif_sequence	1189	organism	short_function
Lsat_1_v5_gn_3_84401		motif_sequence	1219	organism	short_function
Lsat_1_v5_gn_3_84401		motif_sequence	1273	organism	short_function
Lsat_1_v5_gn_3_84401		motif_sequence	1279	organism	short_function
Lsat_1_v5_gn_3_84401		motif_sequence	1446	organism	short_function
Lsat_1_v5_gn_3_84401		motif_sequence	1502	organism	short_function
Lsat_1_v5_gn_3_84401		motif_sequence	1638	organism	short_function
Lsat_1_v5_gn_3_84401		motif_sequence	1658	organism	short_function
Lsat_1_v5_gn_3_84401		motif_sequence	1690	organism	short_function
Lsat_1_v5_gn_3_84401		motif_sequence	1731	organism	short_function
Lsat_1_v5_gn_3_84401		motif_sequence	1843	organism	short_function
Lsat_1_v5_gn_3_84401	Myb-binding site	CAACAG	95	Nicotiana tabacum
Lsat_1_v5_gn_3_84401	AT~TATA-box	TATATA	602	Arabidopsis thaliana
Lsat_1_v5_gn_3_84401	AT~TATA-box	TATATA	824	Arabidopsis thaliana
Lsat_1_v5_gn_3_84401	AT~TATA-box	TATATAAA	917	Arabidopsis thaliana
Lsat_1_v5_gn_3_84401	AT~TATA-box	TATATA	919	Arabidopsis thaliana
Lsat_1_v5_gn_3_84401	AT~TATA-box	TATATA	985	Arabidopsis thaliana
Lsat_1_v5_gn_3_84401	AT~TATA-box	TATATA	987	Arabidopsis thaliana
Lsat_1_v5_gn_3_84401	MRE	AACCTAA	550	Petroselinum crispum	MYB binding site involved in light responsiveness
Lsat_1_v5_gn_3_84401	MRE	AACCTAA	1698	Petroselinum crispum	MYB binding site involved in light responsiveness
Lsat_1_v5_gn_3_84401	AE-box	AGAAACAA	1309	Arabidopsis thaliana	part of a module for light response
Lsat_1_v5_gn_3_84401	AE-box	AGAAACTT	1493	Arabidopsis thaliana	part of a module for light response
Lsat_1_v5_gn_3_84401	TGACG-motif	TGACG	327	Hordeum vulgare	cis-acting regulatory element involved in the MeJA-responsiveness
Lsat_1_v5_gn_4_101421	CAAT-box	CAAT	235	Nicotiana glutinosa
Lsat_1_v5_gn_4_101421	CAAT-box	CAAT	287	Nicotiana glutinosa
Lsat_1_v5_gn_4_101421	CAAT-box	CAAT	330	Nicotiana glutinosa
Lsat_1_v5_gn_4_101421	CAAT-box	CAAT	384	Nicotiana glutinosa
Lsat_1_v5_gn_4_101421	CAAT-box	CAAT	386	Nicotiana glutinosa
Lsat_1_v5_gn_4_101421	CAAT-box	CAAT	426	Nicotiana glutinosa
Lsat_1_v5_gn_4_101421	CAAT-box	CAAT	439	Nicotiana glutinosa
Lsat_1_v5_gn_4_101421	CAAT-box	CAAAT	446	Pisum sativum	common cis-acting element in promoter and enhancer regions
Lsat_1_v5_gn_4_101421	CAAT-box	CAAT	455	Nicotiana glutinosa
Lsat_1_v5_gn_4_101421	CAAT-box	CCAAT	532	Arabidopsis thaliana	common cis-acting element in promoter and enhancer regions
Lsat_1_v5_gn_4_101421	CAAT-box	CAAT	533	Nicotiana glutinosa
Lsat_1_v5_gn_4_101421	CAAT-box	CAAT	599	Nicotiana glutinosa
Lsat_1_v5_gn_4_101421	CAAT-box	CAAT	705	Nicotiana glutinosa
Lsat_1_v5_gn_4_101421	CAAT-box	CAAAT	763	Pisum sativum	common cis-acting element in promoter and enhancer regions
Lsat_1_v5_gn_4_101421	CAAT-box	CAAAT	772	Pisum sativum	common cis-acting element in promoter and enhancer regions
Lsat_1_v5_gn_4_101421	CAAT-box	CAAT	800	Nicotiana glutinosa
Lsat_1_v5_gn_4_101421	CAAT-box	CAAT	850	Nicotiana glutinosa
Lsat_1_v5_gn_4_101421	CAAT-box	CAAAT	858	Pisum sativum	common cis-acting element in promoter and enhancer regions
Lsat_1_v5_gn_4_101421	CAAT-box	CAAT	878	Nicotiana glutinosa
Lsat_1_v5_gn_4_101421	CAAT-box	CAAT	901	Nicotiana glutinosa
Lsat_1_v5_gn_4_101421	CAAT-box	CAAT	908	Nicotiana glutinosa
Lsat_1_v5_gn_4_101421	CAAT-box	CAAAT	917	Pisum sativum	common cis-acting element in promoter and enhancer regions
Lsat_1_v5_gn_4_101421	CAAT-box	CAAT	973	Nicotiana glutinosa
Lsat_1_v5_gn_4_101421	CAAT-box	CAAT	1016	Nicotiana glutinosa
Lsat_1_v5_gn_4_101421	CAAT-box	CAAT	1068	Nicotiana glutinosa
Lsat_1_v5_gn_4_101421	CAAT-box	CCAAT	1222	Arabidopsis thaliana	common cis-acting element in promoter and enhancer regions
Lsat_1_v5_gn_4_101421	CAAT-box	CAAT	1223	Nicotiana glutinosa
Lsat_1_v5_gn_4_101421	CAAT-box	CAAAT	1261	Pisum sativum	common cis-acting element in promoter and enhancer regions
Lsat_1_v5_gn_4_101421	CAAT-box	CAAT	1457	Nicotiana glutinosa
Lsat_1_v5_gn_4_101421	CAAT-box	CAAAT	1499	Pisum sativum	common cis-acting element in promoter and enhancer regions
Lsat_1_v5_gn_4_101421	CAAT-box	CAAT	1542	Nicotiana glutinosa
Lsat_1_v5_gn_4_101421	CAAT-box	CCAAT	1629	Arabidopsis thaliana	common cis-acting element in promoter and enhancer regions
Lsat_1_v5_gn_4_101421	CAAT-box	CAAT	1833	Nicotiana glutinosa
Lsat_1_v5_gn_4_101421	CAAT-box	CAAT	1987	Nicotiana glutinosa
Lsat_1_v5_gn_4_101421	CAAT-box	CAAT	2015	Nicotiana glutinosa
Lsat_1_v5_gn_4_101421	CGTCA-motif	CGTCA	1309	Hordeum vulgare	cis-acting regulatory element involved in the MeJA-responsiveness
Lsat_1_v5_gn_4_101421	ERE	ATTTTAAA	1590	Nicotiana glutinos
Lsat_1_v5_gn_4_101421	GARE-motif	TCTGTTG	538	Brassica oleracea	gibberellin-responsive element
Lsat_1_v5_gn_4_101421	AAGAA-motif	GAAAGAA	1981	Avena sativa
Lsat_1_v5_gn_4_101421	WRE3	CCACCT	999	Pisum sativum
Lsat_1_v5_gn_4_101421	TCA-element	TCAGAAGAGG	1952	Brassica oleracea	cis-acting element involved in salicylic acid responsiveness
Lsat_1_v5_gn_4_101421	TATA	TATAAAAT	802	Arabidopsis thaliana
Lsat_1_v5_gn_4_101421	STRE	AGGGG	1652	Arabidopsis thaliana
Lsat_1_v5_gn_4_101421	STRE	AGGGG	1854	Arabidopsis thaliana
Lsat_1_v5_gn_4_101421	MYB-like sequence	TAACCA	1545	Arabidopsis thaliana
Lsat_1_v5_gn_4_101421	W box	TTGACC	1281	Arabidopsis thaliana
Lsat_1_v5_gn_4_101421	W box	TTGACC	1291	Arabidopsis thaliana
Lsat_1_v5_gn_4_101421	MYC	CAATTG	384	Arabidopsis thaliana
Lsat_1_v5_gn_4_101421	MYC	CATTTG	917	Arabidopsis thaliana
Lsat_1_v5_gn_4_101421	MYC	CATTTG	1498	Arabidopsis thaliana
Lsat_1_v5_gn_4_101421	Box 4	ATTAAT	229	Petroselinum crispum	part of a conserved DNA module involved in light responsiveness
Lsat_1_v5_gn_4_101421	Box 4	ATTAAT	278	Petroselinum crispum	part of a conserved DNA module involved in light responsiveness
Lsat_1_v5_gn_4_101421	Box 4	ATTAAT	592	Petroselinum crispum	part of a conserved DNA module involved in light responsiveness
Lsat_1_v5_gn_4_101421	Box 4	ATTAAT	641	Petroselinum crispum	part of a conserved DNA module involved in light responsiveness
Lsat_1_v5_gn_4_101421	Box 4	ATTAAT	661	Petroselinum crispum	part of a conserved DNA module involved in light responsiveness
Lsat_1_v5_gn_4_101421	Box 4	ATTAAT	711	Petroselinum crispum	part of a conserved DNA module involved in light responsiveness
Lsat_1_v5_gn_4_101421	Box 4	ATTAAT	888	Petroselinum crispum	part of a conserved DNA module involved in light responsiveness
Lsat_1_v5_gn_4_101421	Box 4	ATTAAT	1023	Petroselinum crispum	part of a conserved DNA module involved in light responsiveness
Lsat_1_v5_gn_4_101421	Box 4	ATTAAT	1257	Petroselinum crispum	part of a conserved DNA module involved in light responsiveness
Lsat_1_v5_gn_4_101421	Box 4	ATTAAT	1749	Petroselinum crispum	part of a conserved DNA module involved in light responsiveness
Lsat_1_v5_gn_4_101421	Box 4	ATTAAT	1771	Petroselinum crispum	part of a conserved DNA module involved in light responsiveness
Lsat_1_v5_gn_4_101421	Box 4	ATTAAT	1786	Petroselinum crispum	part of a conserved DNA module involved in light responsiveness
Lsat_1_v5_gn_4_101421		motif_sequence	309	organism	short_function
Lsat_1_v5_gn_4_101421		motif_sequence	626	organism	short_function
Lsat_1_v5_gn_4_101421		motif_sequence	933	organism	short_function
Lsat_1_v5_gn_4_101421		motif_sequence	992	organism	short_function
Lsat_1_v5_gn_4_101421		motif_sequence	1391	organism	short_function
Lsat_1_v5_gn_4_101421		motif_sequence	1503	organism	short_function
Lsat_1_v5_gn_4_101421		motif_sequence	1665	organism	short_function
Lsat_1_v5_gn_4_101421		motif_sequence	1676	organism	short_function
Lsat_1_v5_gn_4_101421		motif_sequence	1886	organism	short_function
Lsat_1_v5_gn_4_101421		motif_sequence	1893	organism	short_function
Lsat_1_v5_gn_4_101421		motif_sequence	1908	organism	short_function
Lsat_1_v5_gn_4_101421		motif_sequence	1989	organism	short_function
Lsat_1_v5_gn_4_101421	Myb-binding site	CAACAG	538	Nicotiana tabacum
Lsat_1_v5_gn_4_101421	AE-box	AGAAACAA	1691	Arabidopsis thaliana	part of a module for light response
Lsat_1_v5_gn_4_101421	AT~TATA-box	TATATA	369	Arabidopsis thaliana
Lsat_1_v5_gn_4_101421	AT~TATA-box	TATATA	497	Arabidopsis thaliana
Lsat_1_v5_gn_4_101421	AT~TATA-box	TATATA	743	Arabidopsis thaliana
Lsat_1_v5_gn_4_101421	AT~TATA-box	TATATAAA	804	Arabidopsis thaliana
Lsat_1_v5_gn_4_101421	AT~TATA-box	TATATA	806	Arabidopsis thaliana
Lsat_1_v5_gn_4_101421	AT~TATA-box	TATATA	1681	Arabidopsis thaliana
Lsat_1_v5_gn_4_101421	TGACG-motif	TGACG	1309	Hordeum vulgare	cis-acting regulatory element involved in the MeJA-responsiveness
Lsat_1_v5_gn_4_101421	MYB	CAACCA	348	Arabidopsis thaliana
Lsat_1_v5_gn_4_101421	MYB	CAACAG	538	Arabidopsis thaliana
Lsat_1_v5_gn_4_101421	MYB	TAACCA	1545	Arabidopsis thaliana
Lsat_1_v5_gn_4_101421	MYB	CAACCA	1631	Arabidopsis thaliana
Lsat_1_v5_gn_4_101421	ARE	AAACCA	1147	Zea mays	cis-acting regulatory element essential for the anaerobic induction
Lsat_1_v5_gn_4_101421	GT1-motif	GGTTAA	1647	Arabidopsis thaliana	light responsive element
Lsat_1_v5_gn_4_101421	as-1	TGACG	1309	Arabidopsis thaliana
Lsat_1_v5_gn_4_101421	AT-rich sequence	TAAAATACT	1592	Pisum sativum	element for maximal elicitor-mediated activation (2copies)
Lsat_1_v5_gn_4_101421	TATA-box	ATATAA	249	Brassica oleracea	core promoter element around -30 of transcription start
Lsat_1_v5_gn_4_101421	TATA-box	TATA	250	Arabidopsis thaliana	core promoter element around -30 of transcription start
Lsat_1_v5_gn_4_101421	TATA-box	TATACA	352	Helianthus annuus	core promoter element around -30 of transcription start
Lsat_1_v5_gn_4_101421	TATA-box	TATA	354	Arabidopsis thaliana	core promoter element around -30 of transcription start
Lsat_1_v5_gn_4_101421	TATA-box	TATACA	367	Helianthus annuus	core promoter element around -30 of transcription start
Lsat_1_v5_gn_4_101421	TATA-box	TATATA	369	Arabidopsis thaliana	core promoter element around -30 of transcription start
Lsat_1_v5_gn_4_101421	TATA-box	TATA	371	Arabidopsis thaliana	core promoter element around -30 of transcription start
Lsat_1_v5_gn_4_101421	TATA-box	TATACA	441	Helianthus annuus	core promoter element around -30 of transcription start
Lsat_1_v5_gn_4_101421	TATA-box	TATA	443	Arabidopsis thaliana	core promoter element around -30 of transcription start
Lsat_1_v5_gn_4_101421	TATA-box	TATAAA	459	Helianthus annuus	core promoter element around -30 of transcription start
Lsat_1_v5_gn_4_101421	TATA-box	TATAA	460	Arabidopsis thaliana	core promoter element around -30 of transcription start
Lsat_1_v5_gn_4_101421	TATA-box	TATA	461	Arabidopsis thaliana	core promoter element around -30 of transcription start
Lsat_1_v5_gn_4_101421	TATA-box	TATACA	495	Helianthus annuus	core promoter element around -30 of transcription start
Lsat_1_v5_gn_4_101421	TATA-box	TATATA	497	Arabidopsis thaliana	core promoter element around -30 of transcription start
Lsat_1_v5_gn_4_101421	TATA-box	ATATAA	498	Brassica oleracea	core promoter element around -30 of transcription start
Lsat_1_v5_gn_4_101421	TATA-box	TATA	499	Arabidopsis thaliana	core promoter element around -30 of transcription start
Lsat_1_v5_gn_4_101421	TATA-box	ATATAT	572	Brassica napus	core promoter element around -30 of transcription start
Lsat_1_v5_gn_4_101421	TATA-box	TATA	573	Arabidopsis thaliana	core promoter element around -30 of transcription start
Lsat_1_v5_gn_4_101421	TATA-box	TATATA	743	Arabidopsis thaliana	core promoter element around -30 of transcription start
Lsat_1_v5_gn_4_101421	TATA-box	TATA	745	Arabidopsis thaliana	core promoter element around -30 of transcription start
Lsat_1_v5_gn_4_101421	TATA-box	TATAAAA	803	Pisum sativum	core promoter element around -30 of transcription start
Lsat_1_v5_gn_4_101421	TATA-box	TATAAA	804	Helianthus annuus	core promoter element around -30 of transcription start
Lsat_1_v5_gn_4_101421	TATA-box	TATATAA	805	Arabidopsis thaliana	core promoter element around -30 of transcription start
Lsat_1_v5_gn_4_101421	TATA-box	TATATA	806	Arabidopsis thaliana	core promoter element around -30 of transcription start
Lsat_1_v5_gn_4_101421	TATA-box	TATA	808	Arabidopsis thaliana	core promoter element around -30 of transcription start
Lsat_1_v5_gn_4_101421	TATA-box	TACAAAA	810	Oryza sativa	core promoter element around -30 of transcription start
Lsat_1_v5_gn_4_101421	TATA-box	TATAAATA	840	Daucus carota	core promoter element around -30 of transcription start
Lsat_1_v5_gn_4_101421	TATA-box	TATAAAT	841	Brassica juncea	core promoter element around -30 of transcription start
Lsat_1_v5_gn_4_101421	TATA-box	TATAAA	842	Helianthus annuus	core promoter element around -30 of transcription start
Lsat_1_v5_gn_4_101421	TATA-box	TATAA	843	Arabidopsis thaliana	core promoter element around -30 of transcription start
Lsat_1_v5_gn_4_101421	TATA-box	TATA	844	Arabidopsis thaliana	core promoter element around -30 of transcription start
Lsat_1_v5_gn_4_101421	TATA-box	TATA	949	Arabidopsis thaliana	core promoter element around -30 of transcription start
Lsat_1_v5_gn_4_101421	TATA-box	TATTTAAA	1041	Arabidopsis thaliana	core promoter element around -30 of transcription start
Lsat_1_v5_gn_4_101421	TATA-box	TATAAAT	1050	Brassica juncea	core promoter element around -30 of transcription start
Lsat_1_v5_gn_4_101421	TATA-box	TATAAA	1051	Helianthus annuus	core promoter element around -30 of transcription start
Lsat_1_v5_gn_4_101421	TATA-box	TATAA	1052	Arabidopsis thaliana	core promoter element around -30 of transcription start
Lsat_1_v5_gn_4_101421	TATA-box	TATA	1053	Arabidopsis thaliana	core promoter element around -30 of transcription start
Lsat_1_v5_gn_4_101421	TATA-box	TATAAATA	1105	Daucus carota	core promoter element around -30 of transcription start
Lsat_1_v5_gn_4_101421	TATA-box	TATAAAT	1106	Brassica juncea	core promoter element around -30 of transcription start
Lsat_1_v5_gn_4_101421	TATA-box	TATAAA	1107	Helianthus annuus	core promoter element around -30 of transcription start
Lsat_1_v5_gn_4_101421	TATA-box	TATAA	1108	Arabidopsis thaliana	core promoter element around -30 of transcription start
Lsat_1_v5_gn_4_101421	TATA-box	TATA	1109	Arabidopsis thaliana	core promoter element around -30 of transcription start
Lsat_1_v5_gn_4_101421	TATA-box	ATATAT	1198	Brassica napus	core promoter element around -30 of transcription start
Lsat_1_v5_gn_4_101421	TATA-box	TATA	1199	Arabidopsis thaliana	core promoter element around -30 of transcription start
Lsat_1_v5_gn_4_101421	TATA-box	TATAAA	1208	Helianthus annuus	core promoter element around -30 of transcription start
Lsat_1_v5_gn_4_101421	TATA-box	TATAA	1209	Arabidopsis thaliana	core promoter element around -30 of transcription start
Lsat_1_v5_gn_4_101421	TATA-box	TATA	1210	Arabidopsis thaliana	core promoter element around -30 of transcription start
Lsat_1_v5_gn_4_101421	TATA-box	TATAAAA	1408	Pisum sativum	core promoter element around -30 of transcription start
Lsat_1_v5_gn_4_101421	TATA-box	TATAAA	1409	Helianthus annuus	core promoter element around -30 of transcription start
Lsat_1_v5_gn_4_101421	TATA-box	TATAA	1410	Arabidopsis thaliana	core promoter element around -30 of transcription start
Lsat_1_v5_gn_4_101421	TATA-box	TATA	1411	Arabidopsis thaliana	core promoter element around -30 of transcription start
Lsat_1_v5_gn_4_101421	TATA-box	TATA	1524	Arabidopsis thaliana	core promoter element around -30 of transcription start
Lsat_1_v5_gn_4_101421	TATA-box	ATATAA	1561	Brassica oleracea	core promoter element around -30 of transcription start
Lsat_1_v5_gn_4_101421	TATA-box	TATA	1562	Arabidopsis thaliana	core promoter element around -30 of transcription start
Lsat_1_v5_gn_4_101421	TATA-box	TACAAAA	1575	Oryza sativa	core promoter element around -30 of transcription start
Lsat_1_v5_gn_4_101421	TATA-box	TACAAAA	1600	Oryza sativa	core promoter element around -30 of transcription start
Lsat_1_v5_gn_4_101421	TATA-box	TACAAAA	1616	Oryza sativa	core promoter element around -30 of transcription start
Lsat_1_v5_gn_4_101421	TATA-box	ATATAT	1680	Brassica napus	core promoter element around -30 of transcription start
Lsat_1_v5_gn_4_101421	TATA-box	TATATA	1681	Arabidopsis thaliana	core promoter element around -30 of transcription start
Lsat_1_v5_gn_4_101421	TATA-box	ATATAT	1682	Brassica napus	core promoter element around -30 of transcription start
Lsat_1_v5_gn_4_101421	TATA-box	TATA	1683	Arabidopsis thaliana	core promoter element around -30 of transcription start
Lsat_1_v5_gn_4_101421	AT1-motif	AATTATTTTTTATT	1446	Solanum tuberosum	part of a light responsive module
Lsat_1_v5_gn_4_101421	Unnamed__4	CTCC	309	Petroselinum hortense
Lsat_1_v5_gn_4_101421	Unnamed__4	CTCC	994	Petroselinum hortense
Lsat_1_v5_gn_4_101421	Unnamed__4	CTCC	997	Petroselinum hortense
Lsat_1_v5_gn_4_101421	Unnamed__4	CTCC	1003	Petroselinum hortense
Lsat_1_v5_gn_4_101421	Unnamed__4	CTCC	1888	Petroselinum hortense
Lsat_1_v5_gn_4_104420	NON	CAACGGCCACG	1713	Nicotiana tabacum
Lsat_1_v5_gn_4_104420	TCA-element	TCAGAAGAGG	334	Brassica oleracea	cis-acting element involved in salicylic acid responsiveness
Lsat_1_v5_gn_4_104420	TCA-element	CCATCTTTTT	415	Nicotiana tabacum	cis-acting element involved in salicylic acid responsiveness
Lsat_1_v5_gn_4_104420	MYB-like sequence	TAACCA	1615	Arabidopsis thaliana
Lsat_1_v5_gn_4_104420	MYB-like sequence	TAACCA	1939	Arabidopsis thaliana
Lsat_1_v5_gn_4_104420	G-Box	CACGTG	126	Pisum sativum	cis-acting regulatory element involved in light responsiveness
Lsat_1_v5_gn_4_104420	STRE	AGGGG	50	Arabidopsis thaliana
Lsat_1_v5_gn_4_104420	STRE	AGGGG	1895	Arabidopsis thaliana
Lsat_1_v5_gn_4_104420	Unnamed__1	CGTGG	43	Zea mays
Lsat_1_v5_gn_4_104420	Unnamed__1	CGTGG	128	Zea mays
Lsat_1_v5_gn_4_104420	Unnamed__1	CGTGG	592	Zea mays
Lsat_1_v5_gn_4_104420	Unnamed__1	CGTGG	1877	Zea mays
Lsat_1_v5_gn_4_104420	TATC-box	TATCCCA	1771	Oryza sativa	cis-acting element involved in gibberellin-responsiveness
Lsat_1_v5_gn_4_104420	O2-site	GATGA(C/T)(A/G)TG(A/G)	1040	Zea mays	cis-acting regulatory element involved in zein metabolism regulation
Lsat_1_v5_gn_4_104420	O2-site	GATGACATGG	1682	Zea mays	cis-acting regulatory element involved in zein metabolism regulation
Lsat_1_v5_gn_4_104420	O2-site	GATGACATGG	1909	Zea mays	cis-acting regulatory element involved in zein metabolism regulation
Lsat_1_v5_gn_4_104420	ATCT-motif	AATCTAATCC	1290	Pisum sativum	part of a conserved DNA module involved in light responsiveness
Lsat_1_v5_gn_4_104420	CGTCA-motif	CGTCA	238	Hordeum vulgare	cis-acting regulatory element involved in the MeJA-responsiveness
Lsat_1_v5_gn_4_104420	CGTCA-motif	CGTCA	317	Hordeum vulgare	cis-acting regulatory element involved in the MeJA-responsiveness
Lsat_1_v5_gn_4_104420	CGTCA-motif	CGTCA	325	Hordeum vulgare	cis-acting regulatory element involved in the MeJA-responsiveness
Lsat_1_v5_gn_4_104420	CGTCA-motif	CGTCA	924	Hordeum vulgare	cis-acting regulatory element involved in the MeJA-responsiveness
Lsat_1_v5_gn_4_104420	CAAT-box	CAAAT	108	Pisum sativum	common cis-acting element in promoter and enhancer regions
Lsat_1_v5_gn_4_104420	CAAT-box	CAAT	207	Nicotiana glutinosa
Lsat_1_v5_gn_4_104420	CAAT-box	CCAAT	223	Arabidopsis thaliana	common cis-acting element in promoter and enhancer regions
Lsat_1_v5_gn_4_104420	CAAT-box	CAAT	224	Nicotiana glutinosa
Lsat_1_v5_gn_4_104420	CAAT-box	CAAAT	241	Pisum sativum	common cis-acting element in promoter and enhancer regions
Lsat_1_v5_gn_4_104420	CAAT-box	CAAAT	328	Pisum sativum	common cis-acting element in promoter and enhancer regions
Lsat_1_v5_gn_4_104420	CAAT-box	CAAT	464	Nicotiana glutinosa
Lsat_1_v5_gn_4_104420	CAAT-box	CAAAT	509	Pisum sativum	common cis-acting element in promoter and enhancer regions
Lsat_1_v5_gn_4_104420	CAAT-box	CAAAT	535	Pisum sativum	common cis-acting element in promoter and enhancer regions
Lsat_1_v5_gn_4_104420	CAAT-box	CAAT	631	Nicotiana glutinosa
Lsat_1_v5_gn_4_104420	CAAT-box	CCAAT	637	Arabidopsis thaliana	common cis-acting element in promoter and enhancer regions
Lsat_1_v5_gn_4_104420	CAAT-box	CAAT	638	Nicotiana glutinosa
Lsat_1_v5_gn_4_104420	CAAT-box	CAAT	649	Nicotiana glutinosa
Lsat_1_v5_gn_4_104420	CAAT-box	CAAT	656	Nicotiana glutinosa
Lsat_1_v5_gn_4_104420	CAAT-box	CAAT	898	Nicotiana glutinosa
Lsat_1_v5_gn_4_104420	CAAT-box	CAAT	940	Nicotiana glutinosa
Lsat_1_v5_gn_4_104420	CAAT-box	CAAAT	1030	Pisum sativum	common cis-acting element in promoter and enhancer regions
Lsat_1_v5_gn_4_104420	CAAT-box	CAAAT	1066	Pisum sativum	common cis-acting element in promoter and enhancer regions
Lsat_1_v5_gn_4_104420	CAAT-box	CAAT	1090	Nicotiana glutinosa
Lsat_1_v5_gn_4_104420	CAAT-box	CAAT	1094	Nicotiana glutinosa
Lsat_1_v5_gn_4_104420	CAAT-box	CAAT	1113	Nicotiana glutinosa
Lsat_1_v5_gn_4_104420	CAAT-box	CAAAT	1171	Pisum sativum	common cis-acting element in promoter and enhancer regions
Lsat_1_v5_gn_4_104420	CAAT-box	CAAAT	1347	Pisum sativum	common cis-acting element in promoter and enhancer regions
Lsat_1_v5_gn_4_104420	CAAT-box	CAAT	1588	Nicotiana glutinosa
Lsat_1_v5_gn_4_104420	CAAT-box	CAAAT	1722	Pisum sativum	common cis-acting element in promoter and enhancer regions
Lsat_1_v5_gn_4_104420	LTR	CCGAAA	1333	Hordeum vulgare	cis-acting element involved in low-temperature responsiveness
Lsat_1_v5_gn_4_104420	GCN4_motif	TGAGTCA	280	Oryza sativa	cis-regulatory element involved in endosperm expression
Lsat_1_v5_gn_4_104420	CCAAT-box	CAACGG	198	Hordeum vulgare	MYBHv1 binding site
Lsat_1_v5_gn_4_104420	CCAAT-box	CAACGG	1713	Hordeum vulgare	MYBHv1 binding site
Lsat_1_v5_gn_4_104420	ERE	ATTTCATA	982	Nicotiana glutinos
Lsat_1_v5_gn_4_104420	TCT-motif	TCTTAC	1104	Arabidopsis thaliana	part of a light responsive element
Lsat_1_v5_gn_4_104420	TCA	TCATCTTCAT	1859	Pisum sativum
Lsat_1_v5_gn_4_104420	TCA	TCATCTTCAT	1974	Pisum sativum
Lsat_1_v5_gn_4_104420	AAGAA-motif	gGTAAAGAAA	1156	Avena sativa
Lsat_1_v5_gn_4_104420	AAGAA-motif	GAAAGAA	1985	Avena sativa
Lsat_1_v5_gn_4_104420	G-box	tgACACGTGGCA	123	Lycopersicon esculentum	cis-acting regulatory element involved in light responsiveness
Lsat_1_v5_gn_4_104420	G-box	GCCACGTGGA	124	Arabidopsis thaliana	cis-acting regulatory element involved in light responsiveness
Lsat_1_v5_gn_4_104420	G-box	CACGTG	126	Arabidopsis thaliana	cis-acting regulatory element involved in light responsiveness
Lsat_1_v5_gn_4_104420	ARE	AAACCA	1689	Zea mays	cis-acting regulatory element essential for the anaerobic induction
Lsat_1_v5_gn_4_104420	AT-rich element	ATAGAAATCAA	891	Glycine max	binding site of AT-rich DNA binding protein (ATBP-1)
Lsat_1_v5_gn_4_104420	MYB	CAACCA	859	Arabidopsis thaliana
Lsat_1_v5_gn_4_104420	MYB	TAACCA	1615	Arabidopsis thaliana
Lsat_1_v5_gn_4_104420	MYB	CAACCA	1826	Arabidopsis thaliana
Lsat_1_v5_gn_4_104420	MYB	TAACCA	1939	Arabidopsis thaliana
Lsat_1_v5_gn_4_104420	as-1	TGACG	238	Arabidopsis thaliana
Lsat_1_v5_gn_4_104420	as-1	TGACG	317	Arabidopsis thaliana
Lsat_1_v5_gn_4_104420	as-1	TGACG	325	Arabidopsis thaliana
Lsat_1_v5_gn_4_104420	as-1	TGACG	924	Arabidopsis thaliana
Lsat_1_v5_gn_4_104420	P-box	CCTTTTG	1002	Oryza sativa	gibberellin-responsive element
Lsat_1_v5_gn_4_104420	MSA-like	(T/C)C(T/C)AACGG(T/C)(T/C)A	1711	Catharanthus roseus	cis-acting element involved in cell cycle regulation
Lsat_1_v5_gn_4_104420	TATA-box	TATACA	466	Helianthus annuus	core promoter element around -30 of transcription start
Lsat_1_v5_gn_4_104420	TATA-box	TATA	468	Arabidopsis thaliana	core promoter element around -30 of transcription start
Lsat_1_v5_gn_4_104420	TATA-box	TACAAAA	554	Oryza sativa	core promoter element around -30 of transcription start
Lsat_1_v5_gn_4_104420	TATA-box	TATATA	600	Arabidopsis thaliana	core promoter element around -30 of transcription start
Lsat_1_v5_gn_4_104420	TATA-box	ATATAT	601	Brassica napus	core promoter element around -30 of transcription start
Lsat_1_v5_gn_4_104420	TATA-box	TATA	602	Arabidopsis thaliana	core promoter element around -30 of transcription start
Lsat_1_v5_gn_4_104420	TATA-box	ATATAA	618	Brassica oleracea	core promoter element around -30 of transcription start
Lsat_1_v5_gn_4_104420	TATA-box	TATA	619	Arabidopsis thaliana	core promoter element around -30 of transcription start
Lsat_1_v5_gn_4_104420	TATA-box	ATATAA	842	Brassica oleracea	core promoter element around -30 of transcription start
Lsat_1_v5_gn_4_104420	TATA-box	TATA	843	Arabidopsis thaliana	core promoter element around -30 of transcription start
Lsat_1_v5_gn_4_104420	TATA-box	TATAAAA	1204	Pisum sativum	core promoter element around -30 of transcription start
Lsat_1_v5_gn_4_104420	TATA-box	TATAAA	1205	Helianthus annuus	core promoter element around -30 of transcription start
Lsat_1_v5_gn_4_104420	TATA-box	TATAA	1206	Arabidopsis thaliana	core promoter element around -30 of transcription start
Lsat_1_v5_gn_4_104420	TATA-box	TATA	1207	Arabidopsis thaliana	core promoter element around -30 of transcription start
Lsat_1_v5_gn_4_104420	TATA-box	TATAA	1265	Arabidopsis thaliana	core promoter element around -30 of transcription start
Lsat_1_v5_gn_4_104420	TATA-box	TATA	1266	Arabidopsis thaliana	core promoter element around -30 of transcription start
Lsat_1_v5_gn_4_104420	TATA-box	ATATAA	1312	Brassica oleracea	core promoter element around -30 of transcription start
Lsat_1_v5_gn_4_104420	TATA-box	TATA	1313	Arabidopsis thaliana	core promoter element around -30 of transcription start
Lsat_1_v5_gn_4_104420	TATA-box	ATATAT	1393	Brassica napus	core promoter element around -30 of transcription start
Lsat_1_v5_gn_4_104420	TATA-box	TATATA	1394	Arabidopsis thaliana	core promoter element around -30 of transcription start
Lsat_1_v5_gn_4_104420	TATA-box	ATATAT	1395	Brassica napus	core promoter element around -30 of transcription start
Lsat_1_v5_gn_4_104420	TATA-box	TATATA	1396	Arabidopsis thaliana	core promoter element around -30 of transcription start
Lsat_1_v5_gn_4_104420	TATA-box	ATATAT	1397	Brassica napus	core promoter element around -30 of transcription start
Lsat_1_v5_gn_4_104420	TATA-box	TATATA	1398	Arabidopsis thaliana	core promoter element around -30 of transcription start
Lsat_1_v5_gn_4_104420	TATA-box	ATATAT	1399	Brassica napus	core promoter element around -30 of transcription start
Lsat_1_v5_gn_4_104420	TATA-box	TATATA	1400	Arabidopsis thaliana	core promoter element around -30 of transcription start
Lsat_1_v5_gn_4_104420	TATA-box	ATATAT	1401	Brassica napus	core promoter element around -30 of transcription start
Lsat_1_v5_gn_4_104420	TATA-box	TATATA	1402	Arabidopsis thaliana	core promoter element around -30 of transcription start
Lsat_1_v5_gn_4_104420	TATA-box	ATATAT	1403	Brassica napus	core promoter element around -30 of transcription start
Lsat_1_v5_gn_4_104420	TATA-box	TATATA	1404	Arabidopsis thaliana	core promoter element around -30 of transcription start
Lsat_1_v5_gn_4_104420	TATA-box	ATATAT	1405	Brassica napus	core promoter element around -30 of transcription start
Lsat_1_v5_gn_4_104420	TATA-box	TATATA	1406	Arabidopsis thaliana	core promoter element around -30 of transcription start
Lsat_1_v5_gn_4_104420	TATA-box	ATATAT	1407	Brassica napus	core promoter element around -30 of transcription start
Lsat_1_v5_gn_4_104420	TATA-box	TATATA	1408	Arabidopsis thaliana	core promoter element around -30 of transcription start
Lsat_1_v5_gn_4_104420	TATA-box	ATATAT	1409	Brassica napus	core promoter element around -30 of transcription start
Lsat_1_v5_gn_4_104420	TATA-box	TATATA	1410	Arabidopsis thaliana	core promoter element around -30 of transcription start
Lsat_1_v5_gn_4_104420	TATA-box	ATATAT	1411	Brassica napus	core promoter element around -30 of transcription start
Lsat_1_v5_gn_4_104420	TATA-box	TATATA	1412	Arabidopsis thaliana	core promoter element around -30 of transcription start
Lsat_1_v5_gn_4_104420	TATA-box	ATATAT	1413	Brassica napus	core promoter element around -30 of transcription start
Lsat_1_v5_gn_4_104420	TATA-box	TATATA	1414	Arabidopsis thaliana	core promoter element around -30 of transcription start
Lsat_1_v5_gn_4_104420	TATA-box	ATATAT	1415	Brassica napus	core promoter element around -30 of transcription start
Lsat_1_v5_gn_4_104420	TATA-box	TATATA	1416	Arabidopsis thaliana	core promoter element around -30 of transcription start
Lsat_1_v5_gn_4_104420	TATA-box	ATATAA	1417	Brassica oleracea	core promoter element around -30 of transcription start
Lsat_1_v5_gn_4_104420	TATA-box	TATA	1418	Arabidopsis thaliana	core promoter element around -30 of transcription start
Lsat_1_v5_gn_4_104420	TATA-box	ATATAT	1570	Brassica napus	core promoter element around -30 of transcription start
Lsat_1_v5_gn_4_104420	TATA-box	TATATA	1571	Arabidopsis thaliana	core promoter element around -30 of transcription start
Lsat_1_v5_gn_4_104420	TATA-box	ATATAT	1572	Brassica napus	core promoter element around -30 of transcription start
Lsat_1_v5_gn_4_104420	TATA-box	TATATA	1573	Arabidopsis thaliana	core promoter element around -30 of transcription start
Lsat_1_v5_gn_4_104420	TATA-box	ATATAT	1574	Brassica napus	core promoter element around -30 of transcription start
Lsat_1_v5_gn_4_104420	TATA-box	TATATA	1575	Arabidopsis thaliana	core promoter element around -30 of transcription start
Lsat_1_v5_gn_4_104420	TATA-box	ATATAT	1576	Brassica napus	core promoter element around -30 of transcription start
Lsat_1_v5_gn_4_104420	TATA-box	TATATA	1577	Arabidopsis thaliana	core promoter element around -30 of transcription start
Lsat_1_v5_gn_4_104420	TATA-box	ATATAT	1578	Brassica napus	core promoter element around -30 of transcription start
Lsat_1_v5_gn_4_104420	TATA-box	TATATA	1579	Arabidopsis thaliana	core promoter element around -30 of transcription start
Lsat_1_v5_gn_4_104420	TATA-box	ATATAT	1580	Brassica napus	core promoter element around -30 of transcription start
Lsat_1_v5_gn_4_104420	TATA-box	TATATA	1581	Arabidopsis thaliana	core promoter element around -30 of transcription start
Lsat_1_v5_gn_4_104420	TATA-box	ATATAT	1582	Brassica napus	core promoter element around -30 of transcription start
Lsat_1_v5_gn_4_104420	TATA-box	TATATA	1583	Arabidopsis thaliana	core promoter element around -30 of transcription start
Lsat_1_v5_gn_4_104420	TATA-box	ATATAT	1584	Brassica napus	core promoter element around -30 of transcription start
Lsat_1_v5_gn_4_104420	TATA-box	TATA	1585	Arabidopsis thaliana	core promoter element around -30 of transcription start
Lsat_1_v5_gn_4_104420	TATA-box	ATTATA	1833	Brassica napus	core promoter element around -30 of transcription start
Lsat_1_v5_gn_4_104420	TATA-box	TATAA	1834	Arabidopsis thaliana	core promoter element around -30 of transcription start
Lsat_1_v5_gn_4_104420	TATA-box	TATA	1835	Arabidopsis thaliana	core promoter element around -30 of transcription start
Lsat_1_v5_gn_4_104420	TATA-box	TATACA	1931	Helianthus annuus	core promoter element around -30 of transcription start
Lsat_1_v5_gn_4_104420	TATA-box	TATATA	1933	Arabidopsis thaliana	core promoter element around -30 of transcription start
Lsat_1_v5_gn_4_104420	TATA-box	ATATAT	1934	Brassica napus	core promoter element around -30 of transcription start
Lsat_1_v5_gn_4_104420	TATA-box	TATATA	1935	Arabidopsis thaliana	core promoter element around -30 of transcription start
Lsat_1_v5_gn_4_104420	TATA-box	ATATAA	1936	Brassica oleracea	core promoter element around -30 of transcription start
Lsat_1_v5_gn_4_104420	TATA-box	TATA	1937	Arabidopsis thaliana	core promoter element around -30 of transcription start
Lsat_1_v5_gn_4_104420	Myc	TCTCTTA	1105	Arabidopsis thaliana
Lsat_1_v5_gn_4_104420	Unnamed__4	CTCC	529	Petroselinum hortense
Lsat_1_v5_gn_4_104420	Unnamed__4	CTCC	770	Petroselinum hortense
Lsat_1_v5_gn_4_104420	Unnamed__4	CTCC	835	Petroselinum hortense
Lsat_1_v5_gn_4_104420	Unnamed__4	CTCC	1604	Petroselinum hortense
Lsat_1_v5_gn_4_104420	Unnamed__4	CTCC	1697	Petroselinum hortense
Lsat_1_v5_gn_4_104420	MYC	CATGTG	1685	Arabidopsis thaliana
Lsat_1_v5_gn_4_104420	MYC	CATGTG	1866	Arabidopsis thaliana
Lsat_1_v5_gn_4_104420	MYB recognition site	CCGTTG	198	Arabidopsis thaliana
Lsat_1_v5_gn_4_104420	MYB recognition site	CCGTTG	1713	Arabidopsis thaliana
Lsat_1_v5_gn_4_104420	Box 4	ATTAAT	273	Petroselinum crispum	part of a conserved DNA module involved in light responsiveness
Lsat_1_v5_gn_4_104420	Box 4	ATTAAT	584	Petroselinum crispum	part of a conserved DNA module involved in light responsiveness
Lsat_1_v5_gn_4_104420	ABRE	GACACGTGGC	124	Triticum aestivum	cis-acting element involved in the abscisic acid responsiveness
Lsat_1_v5_gn_4_104420	ABRE	CACGTG	126	Arabidopsis thaliana	cis-acting element involved in the abscisic acid responsiveness
Lsat_1_v5_gn_4_104420	ABRE	ACGTG	127	Arabidopsis thaliana	cis-acting element involved in the abscisic acid responsiveness
Lsat_1_v5_gn_4_104420		motif_sequence	65	organism	short_function
Lsat_1_v5_gn_4_104420		motif_sequence	335	organism	short_function
Lsat_1_v5_gn_4_104420		motif_sequence	441	organism	short_function
Lsat_1_v5_gn_4_104420		motif_sequence	549	organism	short_function
Lsat_1_v5_gn_4_104420		motif_sequence	569	organism	short_function
Lsat_1_v5_gn_4_104420		motif_sequence	668	organism	short_function
Lsat_1_v5_gn_4_104420		motif_sequence	721	organism	short_function
Lsat_1_v5_gn_4_104420		motif_sequence	731	organism	short_function
Lsat_1_v5_gn_4_104420		motif_sequence	747	organism	short_function
Lsat_1_v5_gn_4_104420		motif_sequence	838	organism	short_function
Lsat_1_v5_gn_4_104420		motif_sequence	868	organism	short_function
Lsat_1_v5_gn_4_104420		motif_sequence	975	organism	short_function
Lsat_1_v5_gn_4_104420		motif_sequence	991	organism	short_function
Lsat_1_v5_gn_4_104420		motif_sequence	1057	organism	short_function
Lsat_1_v5_gn_4_104420		motif_sequence	1098	organism	short_function
Lsat_1_v5_gn_4_104420		motif_sequence	1369	organism	short_function
Lsat_1_v5_gn_4_104420		motif_sequence	1677	organism	short_function
Lsat_1_v5_gn_4_104420		motif_sequence	1861	organism	short_function
Lsat_1_v5_gn_4_104420		motif_sequence	1881	organism	short_function
Lsat_1_v5_gn_4_104420		motif_sequence	1976	organism	short_function
Lsat_1_v5_gn_4_104420		motif_sequence	1982	organism	short_function
Lsat_1_v5_gn_4_104420		motif_sequence	2009	organism	short_function
Lsat_1_v5_gn_4_104420	TGACG-motif	TGACG	238	Hordeum vulgare	cis-acting regulatory element involved in the MeJA-responsiveness
Lsat_1_v5_gn_4_104420	TGACG-motif	TGACG	317	Hordeum vulgare	cis-acting regulatory element involved in the MeJA-responsiveness
Lsat_1_v5_gn_4_104420	TGACG-motif	TGACG	325	Hordeum vulgare	cis-acting regulatory element involved in the MeJA-responsiveness
Lsat_1_v5_gn_4_104420	TGACG-motif	TGACG	924	Hordeum vulgare	cis-acting regulatory element involved in the MeJA-responsiveness
Lsat_1_v5_gn_4_104420	AT~TATA-box	TATATA	600	Arabidopsis thaliana
Lsat_1_v5_gn_4_104420	AT~TATA-box	TATATA	1394	Arabidopsis thaliana
Lsat_1_v5_gn_4_104420	AT~TATA-box	TATATA	1396	Arabidopsis thaliana
Lsat_1_v5_gn_4_104420	AT~TATA-box	TATATA	1398	Arabidopsis thaliana
Lsat_1_v5_gn_4_104420	AT~TATA-box	TATATA	1400	Arabidopsis thaliana
Lsat_1_v5_gn_4_104420	AT~TATA-box	TATATA	1402	Arabidopsis thaliana
Lsat_1_v5_gn_4_104420	AT~TATA-box	TATATA	1404	Arabidopsis thaliana
Lsat_1_v5_gn_4_104420	AT~TATA-box	TATATA	1406	Arabidopsis thaliana
Lsat_1_v5_gn_4_104420	AT~TATA-box	TATATA	1408	Arabidopsis thaliana
Lsat_1_v5_gn_4_104420	AT~TATA-box	TATATA	1410	Arabidopsis thaliana
Lsat_1_v5_gn_4_104420	AT~TATA-box	TATATA	1412	Arabidopsis thaliana
Lsat_1_v5_gn_4_104420	AT~TATA-box	TATATA	1414	Arabidopsis thaliana
Lsat_1_v5_gn_4_104420	AT~TATA-box	TATATA	1416	Arabidopsis thaliana
Lsat_1_v5_gn_4_104420	AT~TATA-box	TATATA	1571	Arabidopsis thaliana
Lsat_1_v5_gn_4_104420	AT~TATA-box	TATATA	1573	Arabidopsis thaliana
Lsat_1_v5_gn_4_104420	AT~TATA-box	TATATA	1575	Arabidopsis thaliana
Lsat_1_v5_gn_4_104420	AT~TATA-box	TATATA	1577	Arabidopsis thaliana
Lsat_1_v5_gn_4_104420	AT~TATA-box	TATATA	1579	Arabidopsis thaliana
Lsat_1_v5_gn_4_104420	AT~TATA-box	TATATA	1581	Arabidopsis thaliana
Lsat_1_v5_gn_4_104420	AT~TATA-box	TATATA	1583	Arabidopsis thaliana
Lsat_1_v5_gn_4_104420	AT~TATA-box	TATATA	1933	Arabidopsis thaliana
Lsat_1_v5_gn_4_104420	AT~TATA-box	TATATA	1935	Arabidopsis thaliana
Lsat_1_v5_gn_4_104420	MRE	AACCTAA	622	Petroselinum crispum	MYB binding site involved in light responsiveness
Lsat_1_v5_gn_4_104420	TGA-element	AACGAC	955	Brassica oleracea	auxin-responsive element
Lsat_1_v5_gn_4_104440	AT~TATA-box	TATATA	292	Arabidopsis thaliana
Lsat_1_v5_gn_4_104440	AT~TATA-box	TATATA	294	Arabidopsis thaliana
Lsat_1_v5_gn_4_104440	AT~TATA-box	TATATA	296	Arabidopsis thaliana
Lsat_1_v5_gn_4_104440	AT~TATA-box	TATATA	474	Arabidopsis thaliana
Lsat_1_v5_gn_4_104440	AT~TATA-box	TATATA	549	Arabidopsis thaliana
Lsat_1_v5_gn_4_104440	AT~TATA-box	TATATA	568	Arabidopsis thaliana
Lsat_1_v5_gn_4_104440	AT~TATA-box	TATATA	1288	Arabidopsis thaliana
Lsat_1_v5_gn_4_104440	AT~TATA-box	TATATA	1848	Arabidopsis thaliana
Lsat_1_v5_gn_4_104440	AT~TATA-box	TATATA	1871	Arabidopsis thaliana
Lsat_1_v5_gn_4_104440	AT~TATA-box	TATATA	1873	Arabidopsis thaliana
Lsat_1_v5_gn_4_104440	AT~TATA-box	TATATA	1875	Arabidopsis thaliana
Lsat_1_v5_gn_4_104440	TGACG-motif	TGACG	444	Hordeum vulgare	cis-acting regulatory element involved in the MeJA-responsiveness
Lsat_1_v5_gn_4_104440	TGACG-motif	TGACG	512	Hordeum vulgare	cis-acting regulatory element involved in the MeJA-responsiveness
Lsat_1_v5_gn_4_104440		motif_sequence	542	organism	short_function
Lsat_1_v5_gn_4_104440		motif_sequence	628	organism	short_function
Lsat_1_v5_gn_4_104440		motif_sequence	1255	organism	short_function
Lsat_1_v5_gn_4_104440		motif_sequence	1524	organism	short_function
Lsat_1_v5_gn_4_104440		motif_sequence	1740	organism	short_function
Lsat_1_v5_gn_4_104440		motif_sequence	1977	organism	short_function
Lsat_1_v5_gn_4_104440	ABRE	GCAACGTGTC	91	Hordeum vulgare	cis-acting element involved in the abscisic acid responsiveness
Lsat_1_v5_gn_4_104440	ABRE	ACGTG	94	Arabidopsis thaliana	cis-acting element involved in the abscisic acid responsiveness
Lsat_1_v5_gn_4_104440	ABRE	CACGTG	164	Arabidopsis thaliana	cis-acting element involved in the abscisic acid responsiveness
Lsat_1_v5_gn_4_104440	ABRE	ACGTG	165	Arabidopsis thaliana	cis-acting element involved in the abscisic acid responsiveness
Lsat_1_v5_gn_4_104440	ABRE	ACGTG	732	Arabidopsis thaliana	cis-acting element involved in the abscisic acid responsiveness
Lsat_1_v5_gn_4_104440	ABRE	ACGTG	1372	Arabidopsis thaliana	cis-acting element involved in the abscisic acid responsiveness
Lsat_1_v5_gn_4_104440	ABRE	CACGTG	1826	Arabidopsis thaliana	cis-acting element involved in the abscisic acid responsiveness
Lsat_1_v5_gn_4_104440	ABRE	ACGTG	1827	Arabidopsis thaliana	cis-acting element involved in the abscisic acid responsiveness
Lsat_1_v5_gn_4_104440	Myb-binding site	CAACAG	1894	Nicotiana tabacum
Lsat_1_v5_gn_4_104440	CAT-box	GCCACT	833	Arabidopsis thaliana	cis-acting regulatory element related to meristem expression
Lsat_1_v5_gn_4_104440	CAT-box	GCCACT	1411	Arabidopsis thaliana	cis-acting regulatory element related to meristem expression
Lsat_1_v5_gn_4_104440	Box 4	ATTAAT	202	Petroselinum crispum	part of a conserved DNA module involved in light responsiveness
Lsat_1_v5_gn_4_104440	Box 4	ATTAAT	1605	Petroselinum crispum	part of a conserved DNA module involved in light responsiveness
Lsat_1_v5_gn_4_104440	Unnamed__2	AACCTAACCT	1155	Petroselinum hortense
Lsat_1_v5_gn_4_104440	MYC	CATTTG	257	Arabidopsis thaliana
Lsat_1_v5_gn_4_104440	MYC	CATGTG	1726	Arabidopsis thaliana
Lsat_1_v5_gn_4_104440	ABRE3a	TACGTG	731	Zea mays
Lsat_1_v5_gn_4_104440	Myc	TCTCTTA	563	Arabidopsis thaliana
Lsat_1_v5_gn_4_104440	Unnamed__4	CTCC	144	Petroselinum hortense
Lsat_1_v5_gn_4_104440	Unnamed__4	CTCC	1024	Petroselinum hortense
Lsat_1_v5_gn_4_104440	Unnamed__4	CTCC	1463	Petroselinum hortense
Lsat_1_v5_gn_4_104440	Unnamed__4	CTCC	1479	Petroselinum hortense
Lsat_1_v5_gn_4_104440	Unnamed__4	CTCC	1526	Petroselinum hortense
Lsat_1_v5_gn_4_104440	Unnamed__4	CTCC	1740	Petroselinum hortense
Lsat_1_v5_gn_4_104440	Unnamed__4	CTCC	1761	Petroselinum hortense
Lsat_1_v5_gn_4_104440	Unnamed__4	CTCC	1798	Petroselinum hortense
Lsat_1_v5_gn_4_104440	GATA-motif	AAGGATAAGG	234	Solanum tuberosum	part of a light responsive element
Lsat_1_v5_gn_4_104440	GATA-motif	GATAGGG	1520	Pisum sativum	part of a light responsive element
Lsat_1_v5_gn_4_104440	TATA-box	TATAA	220	Arabidopsis thaliana	core promoter element around -30 of transcription start
Lsat_1_v5_gn_4_104440	TATA-box	TATA	221	Arabidopsis thaliana	core promoter element around -30 of transcription start
Lsat_1_v5_gn_4_104440	TATA-box	TATAA	228	Arabidopsis thaliana	core promoter element around -30 of transcription start
Lsat_1_v5_gn_4_104440	TATA-box	TATA	229	Arabidopsis thaliana	core promoter element around -30 of transcription start
Lsat_1_v5_gn_4_104440	TATA-box	TATA	274	Arabidopsis thaliana	core promoter element around -30 of transcription start
Lsat_1_v5_gn_4_104440	TATA-box	TATA	279	Arabidopsis thaliana	core promoter element around -30 of transcription start
Lsat_1_v5_gn_4_104440	TATA-box	ATTATA	290	Brassica napus	core promoter element around -30 of transcription start
Lsat_1_v5_gn_4_104440	TATA-box	TATATAA	291	Arabidopsis thaliana	core promoter element around -30 of transcription start
Lsat_1_v5_gn_4_104440	TATA-box	TATATTTATATTT	292	Avena sativa	core promoter element around -30 of transcription start
Lsat_1_v5_gn_4_104440	TATA-box	ATATAT	293	Brassica napus	core promoter element around -30 of transcription start
Lsat_1_v5_gn_4_104440	TATA-box	TATATA	294	Arabidopsis thaliana	core promoter element around -30 of transcription start
Lsat_1_v5_gn_4_104440	TATA-box	ATATAT	295	Brassica napus	core promoter element around -30 of transcription start
Lsat_1_v5_gn_4_104440	TATA-box	TATATA	296	Arabidopsis thaliana	core promoter element around -30 of transcription start
Lsat_1_v5_gn_4_104440	TATA-box	ATATAT	297	Brassica napus	core promoter element around -30 of transcription start
Lsat_1_v5_gn_4_104440	TATA-box	TATA	298	Arabidopsis thaliana	core promoter element around -30 of transcription start
Lsat_1_v5_gn_4_104440	TATA-box	TATA	311	Arabidopsis thaliana	core promoter element around -30 of transcription start
Lsat_1_v5_gn_4_104440	TATA-box	ATTATA	377	Brassica napus	core promoter element around -30 of transcription start
Lsat_1_v5_gn_4_104440	TATA-box	TATAA	378	Arabidopsis thaliana	core promoter element around -30 of transcription start
Lsat_1_v5_gn_4_104440	TATA-box	TATA	379	Arabidopsis thaliana	core promoter element around -30 of transcription start
Lsat_1_v5_gn_4_104440	TATA-box	ATTATA	472	Brassica napus	core promoter element around -30 of transcription start
Lsat_1_v5_gn_4_104440	TATA-box	TATATAA	473	Arabidopsis thaliana	core promoter element around -30 of transcription start
Lsat_1_v5_gn_4_104440	TATA-box	TATATA	474	Arabidopsis thaliana	core promoter element around -30 of transcription start
Lsat_1_v5_gn_4_104440	TATA-box	ATATAA	475	Brassica oleracea	core promoter element around -30 of transcription start
Lsat_1_v5_gn_4_104440	TATA-box	TATA	476	Arabidopsis thaliana	core promoter element around -30 of transcription start
Lsat_1_v5_gn_4_104440	TATA-box	TATATAA	548	Arabidopsis thaliana	core promoter element around -30 of transcription start
Lsat_1_v5_gn_4_104440	TATA-box	TATATA	549	Arabidopsis thaliana	core promoter element around -30 of transcription start
Lsat_1_v5_gn_4_104440	TATA-box	ATATAT	550	Brassica napus	core promoter element around -30 of transcription start
Lsat_1_v5_gn_4_104440	TATA-box	TATA	551	Arabidopsis thaliana	core promoter element around -30 of transcription start
Lsat_1_v5_gn_4_104440	TATA-box	TATAA	557	Arabidopsis thaliana	core promoter element around -30 of transcription start
Lsat_1_v5_gn_4_104440	TATA-box	TATA	558	Arabidopsis thaliana	core promoter element around -30 of transcription start
Lsat_1_v5_gn_4_104440	TATA-box	TATATAA	567	Arabidopsis thaliana	core promoter element around -30 of transcription start
Lsat_1_v5_gn_4_104440	TATA-box	TATATA	568	Arabidopsis thaliana	core promoter element around -30 of transcription start
Lsat_1_v5_gn_4_104440	TATA-box	ATATAT	569	Brassica napus	core promoter element around -30 of transcription start
Lsat_1_v5_gn_4_104440	TATA-box	TATA	570	Arabidopsis thaliana	core promoter element around -30 of transcription start
Lsat_1_v5_gn_4_104440	TATA-box	TACATAAA	574	Oryza sativa	core promoter element around -30 of transcription start
Lsat_1_v5_gn_4_104440	TATA-box	ATATAA	587	Brassica oleracea	core promoter element around -30 of transcription start
Lsat_1_v5_gn_4_104440	TATA-box	TATA	588	Arabidopsis thaliana	core promoter element around -30 of transcription start
Lsat_1_v5_gn_4_104440	TATA-box	TATA	669	Arabidopsis thaliana	core promoter element around -30 of transcription start
Lsat_1_v5_gn_4_104440	TATA-box	TATAA	707	Arabidopsis thaliana	core promoter element around -30 of transcription start
Lsat_1_v5_gn_4_104440	TATA-box	TATA	708	Arabidopsis thaliana	core promoter element around -30 of transcription start
Lsat_1_v5_gn_4_104440	TATA-box	taTATAAAtc	912	Arabidopsis thaliana	core promoter element around -30 of transcription start
Lsat_1_v5_gn_4_104440	TATA-box	TATTTAAA	914	Arabidopsis thaliana	core promoter element around -30 of transcription start
Lsat_1_v5_gn_4_104440	TATA-box	ATATAA	919	Brassica oleracea	core promoter element around -30 of transcription start
Lsat_1_v5_gn_4_104440	TATA-box	TATA	920	Arabidopsis thaliana	core promoter element around -30 of transcription start
Lsat_1_v5_gn_4_104440	TATA-box	TATA	964	Arabidopsis thaliana	core promoter element around -30 of transcription start
Lsat_1_v5_gn_4_104440	TATA-box	TATA	1036	Arabidopsis thaliana	core promoter element around -30 of transcription start
Lsat_1_v5_gn_4_104440	TATA-box	TATA	1191	Arabidopsis thaliana	core promoter element around -30 of transcription start
Lsat_1_v5_gn_4_104440	TATA-box	taTATAAAtc	1207	Arabidopsis thaliana	core promoter element around -30 of transcription start
Lsat_1_v5_gn_4_104440	TATA-box	ATATAT	1287	Brassica napus	core promoter element around -30 of transcription start
Lsat_1_v5_gn_4_104440	TATA-box	TATATA	1288	Arabidopsis thaliana	core promoter element around -30 of transcription start
Lsat_1_v5_gn_4_104440	TATA-box	TATA	1290	Arabidopsis thaliana	core promoter element around -30 of transcription start
Lsat_1_v5_gn_4_104440	TATA-box	TATACA	1296	Helianthus annuus	core promoter element around -30 of transcription start
Lsat_1_v5_gn_4_104440	TATA-box	TATA	1298	Arabidopsis thaliana	core promoter element around -30 of transcription start
Lsat_1_v5_gn_4_104440	TATA-box	ATATAA	1340	Brassica oleracea	core promoter element around -30 of transcription start
Lsat_1_v5_gn_4_104440	TATA-box	TATA	1341	Arabidopsis thaliana	core promoter element around -30 of transcription start
Lsat_1_v5_gn_4_104440	TATA-box	TATAA	1419	Arabidopsis thaliana	core promoter element around -30 of transcription start
Lsat_1_v5_gn_4_104440	TATA-box	TATA	1420	Arabidopsis thaliana	core promoter element around -30 of transcription start
Lsat_1_v5_gn_4_104440	TATA-box	TATA	1591	Arabidopsis thaliana	core promoter element around -30 of transcription start
Lsat_1_v5_gn_4_104440	TATA-box	TATAAAA	1630	Pisum sativum	core promoter element around -30 of transcription start
Lsat_1_v5_gn_4_104440	TATA-box	TATAAA	1631	Helianthus annuus	core promoter element around -30 of transcription start
Lsat_1_v5_gn_4_104440	TATA-box	TATAA	1632	Arabidopsis thaliana	core promoter element around -30 of transcription start
Lsat_1_v5_gn_4_104440	TATA-box	TATA	1633	Arabidopsis thaliana	core promoter element around -30 of transcription start
Lsat_1_v5_gn_4_104440	TATA-box	TATATAA	1847	Arabidopsis thaliana	core promoter element around -30 of transcription start
Lsat_1_v5_gn_4_104440	TATA-box	TATATA	1848	Arabidopsis thaliana	core promoter element around -30 of transcription start
Lsat_1_v5_gn_4_104440	TATA-box	ATATAA	1849	Brassica oleracea	core promoter element around -30 of transcription start
Lsat_1_v5_gn_4_104440	TATA-box	TATA	1850	Arabidopsis thaliana	core promoter element around -30 of transcription start
Lsat_1_v5_gn_4_104440	TATA-box	TATATA	1871	Arabidopsis thaliana	core promoter element around -30 of transcription start
Lsat_1_v5_gn_4_104440	TATA-box	ATATAT	1872	Brassica napus	core promoter element around -30 of transcription start
Lsat_1_v5_gn_4_104440	TATA-box	TATATA	1873	Arabidopsis thaliana	core promoter element around -30 of transcription start
Lsat_1_v5_gn_4_104440	TATA-box	ATATAT	1874	Brassica napus	core promoter element around -30 of transcription start
Lsat_1_v5_gn_4_104440	TATA-box	TATATA	1875	Arabidopsis thaliana	core promoter element around -30 of transcription start
Lsat_1_v5_gn_4_104440	TATA-box	ATATAA	1876	Brassica oleracea	core promoter element around -30 of transcription start
Lsat_1_v5_gn_4_104440	TATA-box	TATA	1877	Arabidopsis thaliana	core promoter element around -30 of transcription start
Lsat_1_v5_gn_4_104440	P-box	CCTTTTG	497	Oryza sativa	gibberellin-responsive element
Lsat_1_v5_gn_4_104440	P-box	CCTTTTG	1349	Oryza sativa	gibberellin-responsive element
Lsat_1_v5_gn_4_104440	Myb	CAACTG	1964	Arabidopsis thaliana
Lsat_1_v5_gn_4_104440	as-1	TGACG	444	Arabidopsis thaliana
Lsat_1_v5_gn_4_104440	as-1	TGACG	512	Arabidopsis thaliana
Lsat_1_v5_gn_4_104440	ACE	CTAACGTATT	1312	Petroselinum crispum	cis-acting element involved in light responsiveness
Lsat_1_v5_gn_4_104440	MYB	CAACCA	684	Arabidopsis thaliana
Lsat_1_v5_gn_4_104440	MYB	TAACCA	870	Arabidopsis thaliana
Lsat_1_v5_gn_4_104440	MYB	TAACCA	988	Arabidopsis thaliana
Lsat_1_v5_gn_4_104440	MYB	TAACCA	1238	Arabidopsis thaliana
Lsat_1_v5_gn_4_104440	MYB	TAACCA	1807	Arabidopsis thaliana
Lsat_1_v5_gn_4_104440	MYB	TAACCA	1844	Arabidopsis thaliana
Lsat_1_v5_gn_4_104440	MYB	CAACAG	1894	Arabidopsis thaliana
Lsat_1_v5_gn_4_104440	MYB	CAACCA	1944	Arabidopsis thaliana
Lsat_1_v5_gn_4_104440	LAMP-element	CTTTATCA	383	Pisum sativum	part of a light responsive element
Lsat_1_v5_gn_4_104440	TC-rich repeats	GTTTTCTTAC	503	Nicotiana tabacum	cis-acting element involved in defense and stress responsiveness
Lsat_1_v5_gn_4_104440	GT1-motif	GGTTAA	871	Arabidopsis thaliana	light responsive element
Lsat_1_v5_gn_4_104440	GT1-motif	GGTTAA	1237	Arabidopsis thaliana	light responsive element
Lsat_1_v5_gn_4_104440	GT1-motif	GGTTAA	1806	Arabidopsis thaliana	light responsive element
Lsat_1_v5_gn_4_104440	ARE	AAACCA	517	Zea mays	cis-acting regulatory element essential for the anaerobic induction
Lsat_1_v5_gn_4_104440	ARE	AAACCA	1513	Zea mays	cis-acting regulatory element essential for the anaerobic induction
Lsat_1_v5_gn_4_104440	MBS	CAACTG	1964	Arabidopsis thaliana	MYB binding site involved in drought-inducibility
Lsat_1_v5_gn_4_104440	G-box	CACGTG	164	Arabidopsis thaliana	cis-acting regulatory element involved in light responsiveness
Lsat_1_v5_gn_4_104440	G-box	TACGTG	731	Arabidopsis thaliana	cis-acting regulatory element involved in light responsiveness
Lsat_1_v5_gn_4_104440	G-box	ACACGTGT	1825	Brassica napus	cis-acting regulatory element involved in light responsiveness
Lsat_1_v5_gn_4_104440	G-box	CACGTG	1826	Arabidopsis thaliana	cis-acting regulatory element involved in light responsiveness
Lsat_1_v5_gn_4_104440	AAGAA-motif	GAAAGAA	506	Avena sativa
Lsat_1_v5_gn_4_104440	AAGAA-motif	GAAAGAA	1403	Avena sativa
Lsat_1_v5_gn_4_104440	TCT-motif	TCTTAC	191	Arabidopsis thaliana	part of a light responsive element
Lsat_1_v5_gn_4_104440	ERE	ATTTTAAA	395	Nicotiana glutinos
Lsat_1_v5_gn_4_104440	ERE	ATTTTAAA	397	Nicotiana glutinos
Lsat_1_v5_gn_4_104440	CGTCA-motif	CGTCA	444	Hordeum vulgare	cis-acting regulatory element involved in the MeJA-responsiveness
Lsat_1_v5_gn_4_104440	CGTCA-motif	CGTCA	512	Hordeum vulgare	cis-acting regulatory element involved in the MeJA-responsiveness
Lsat_1_v5_gn_4_104440	circadian	CAAAGATATC	1679	Lycopersicon esculentum	cis-acting regulatory element involved in circadian control
Lsat_1_v5_gn_4_104440	CAAT-box	CAAAT	257	Pisum sativum	common cis-acting element in promoter and enhancer regions
Lsat_1_v5_gn_4_104440	CAAT-box	CAAT	361	Nicotiana glutinosa
Lsat_1_v5_gn_4_104440	CAAT-box	CAAAT	599	Pisum sativum	common cis-acting element in promoter and enhancer regions
Lsat_1_v5_gn_4_104440	CAAT-box	CAAT	604	Nicotiana glutinosa
Lsat_1_v5_gn_4_104440	CAAT-box	CCAAT	682	Arabidopsis thaliana	common cis-acting element in promoter and enhancer regions
Lsat_1_v5_gn_4_104440	CAAT-box	CAAT	772	Nicotiana glutinosa
Lsat_1_v5_gn_4_104440	CAAT-box	CAAT	783	Nicotiana glutinosa
Lsat_1_v5_gn_4_104440	CAAT-box	CAAT	799	Nicotiana glutinosa
Lsat_1_v5_gn_4_104440	CAAT-box	CCAAT	811	Arabidopsis thaliana	common cis-acting element in promoter and enhancer regions
Lsat_1_v5_gn_4_104440	CAAT-box	CAAT	812	Nicotiana glutinosa
Lsat_1_v5_gn_4_104440	CAAT-box	CAAT	821	Nicotiana glutinosa
Lsat_1_v5_gn_4_104440	CAAT-box	CAAT	867	Nicotiana glutinosa
Lsat_1_v5_gn_4_104440	CAAT-box	CAAT	892	Nicotiana glutinosa
Lsat_1_v5_gn_4_104440	CAAT-box	CAAT	1029	Nicotiana glutinosa
Lsat_1_v5_gn_4_104440	CAAT-box	CAAT	1126	Nicotiana glutinosa
Lsat_1_v5_gn_4_104440	CAAT-box	CCAAT	1231	Arabidopsis thaliana	common cis-acting element in promoter and enhancer regions
Lsat_1_v5_gn_4_104440	CAAT-box	CCAAT	1241	Arabidopsis thaliana	common cis-acting element in promoter and enhancer regions
Lsat_1_v5_gn_4_104440	CAAT-box	CAAT	1242	Nicotiana glutinosa
Lsat_1_v5_gn_4_104440	CAAT-box	CAAT	1282	Nicotiana glutinosa
Lsat_1_v5_gn_4_104440	CAAT-box	CAAT	1509	Nicotiana glutinosa
Lsat_1_v5_gn_4_104440	CAAT-box	CAAAT	1641	Pisum sativum	common cis-acting element in promoter and enhancer regions
Lsat_1_v5_gn_4_104440	CAAT-box	CAAAT	1751	Pisum sativum	common cis-acting element in promoter and enhancer regions
Lsat_1_v5_gn_4_104440	CAAT-box	CAAT	1908	Nicotiana glutinosa
Lsat_1_v5_gn_4_104440	CAAT-box	CAAAT	1917	Pisum sativum	common cis-acting element in promoter and enhancer regions
Lsat_1_v5_gn_4_104440	CAAT-box	CAAT	1924	Nicotiana glutinosa
Lsat_1_v5_gn_4_104440	CAAT-box	CAAT	1984	Nicotiana glutinosa
Lsat_1_v5_gn_4_104440	chs-CMA1a	TTACTTAA	763	Daucus carota	part of a light responsive element
Lsat_1_v5_gn_4_104440	O2-site	GATGACATGG	1999	Zea mays	cis-acting regulatory element involved in zein metabolism regulation
Lsat_1_v5_gn_4_104440	MYB-like sequence	TAACCA	870	Arabidopsis thaliana
Lsat_1_v5_gn_4_104440	MYB-like sequence	TAACCA	988	Arabidopsis thaliana
Lsat_1_v5_gn_4_104440	MYB-like sequence	TAACCA	1238	Arabidopsis thaliana
Lsat_1_v5_gn_4_104440	MYB-like sequence	TAACCA	1807	Arabidopsis thaliana
Lsat_1_v5_gn_4_104440	MYB-like sequence	TAACCA	1844	Arabidopsis thaliana
Lsat_1_v5_gn_4_104440	G-Box	CACGTT	93	Pisum sativum	cis-acting regulatory element involved in light responsiveness
Lsat_1_v5_gn_4_104440	G-Box	CACGTG	164	Pisum sativum	cis-acting regulatory element involved in light responsiveness
Lsat_1_v5_gn_4_104440	G-Box	CACGTT	1371	Pisum sativum	cis-acting regulatory element involved in light responsiveness
Lsat_1_v5_gn_4_104440	G-Box	CACGTG	1826	Pisum sativum	cis-acting regulatory element involved in light responsiveness
Lsat_1_v5_gn_4_104440	STRE	AGGGG	133	Arabidopsis thaliana
Lsat_1_v5_gn_4_104440	STRE	AGGGG	1737	Arabidopsis thaliana
Lsat_1_v5_gn_4_104440	TCA-element	CCATCTTTTT	1172	Nicotiana tabacum	cis-acting element involved in salicylic acid responsiveness
Lsat_1_v5_gn_4_104440	TCA-element	CCATCTTTTT	1947	Nicotiana tabacum	cis-acting element involved in salicylic acid responsiveness
Lsat_1_v5_gn_4_104440	ABRE4	CACGTA	731	Zea mays
Lsat_1_v5_gn_4_104440	TATA	TATAAAAT	1341	Arabidopsis thaliana
Lsat_1_v5_gn_4_104440	GA-motif	ATAGATAA	1299	Arabidopsis thaliana	part of a light responsive element
Lsat_1_v5_gn_4_157881	Myb	CAACTG	1634	Arabidopsis thaliana
Lsat_1_v5_gn_4_157881	MYB	TAACCA	179	Arabidopsis thaliana
Lsat_1_v5_gn_4_157881	MYB	TAACCA	502	Arabidopsis thaliana
Lsat_1_v5_gn_4_157881	MYB	CAACAG	1621	Arabidopsis thaliana
Lsat_1_v5_gn_4_157881	LAMP-element	CTTTATCA	673	Pisum sativum	part of a light responsive element
Lsat_1_v5_gn_4_157881	GT1-motif	GGTTAAT	500	Avena sativa	light responsive element
Lsat_1_v5_gn_4_157881	GT1-motif	GGTTAA	501	Arabidopsis thaliana	light responsive element
Lsat_1_v5_gn_4_157881	ARE	AAACCA	1156	Zea mays	cis-acting regulatory element essential for the anaerobic induction
Lsat_1_v5_gn_4_157881	ARE	AAACCA	1489	Zea mays	cis-acting regulatory element essential for the anaerobic induction
Lsat_1_v5_gn_4_157881	AT-rich element	ATAGAAATCAA	286	Glycine max	binding site of AT-rich DNA binding protein (ATBP-1)
Lsat_1_v5_gn_4_157881	ABRE3a	TACGTG	1105	Zea mays
Lsat_1_v5_gn_4_157881	WUN-motif	AAATTACT	32	Nicotiana glutinosa
Lsat_1_v5_gn_4_157881	WUN-motif	TTATTACAT	44	Nicotiana glutinosa
Lsat_1_v5_gn_4_157881	WUN-motif	TTATTACAT	851	Nicotiana glutinosa
Lsat_1_v5_gn_4_157881	Unnamed__4	CTCC	719	Petroselinum hortense
Lsat_1_v5_gn_4_157881	Unnamed__4	CTCC	819	Petroselinum hortense
Lsat_1_v5_gn_4_157881	Unnamed__4	CTCC	917	Petroselinum hortense
Lsat_1_v5_gn_4_157881	Unnamed__4	CTCC	934	Petroselinum hortense
Lsat_1_v5_gn_4_157881	Unnamed__4	CTCC	995	Petroselinum hortense
Lsat_1_v5_gn_4_157881	Unnamed__4	CTCC	1062	Petroselinum hortense
Lsat_1_v5_gn_4_157881	Unnamed__4	CTCC	1371	Petroselinum hortense
Lsat_1_v5_gn_4_157881	Unnamed__4	CTCC	1422	Petroselinum hortense
Lsat_1_v5_gn_4_157881	Unnamed__4	CTCC	1607	Petroselinum hortense
Lsat_1_v5_gn_4_157881	TATA-box	ATTATA	239	Brassica napus	core promoter element around -30 of transcription start
Lsat_1_v5_gn_4_157881	TATA-box	TATATAA	240	Arabidopsis thaliana	core promoter element around -30 of transcription start
Lsat_1_v5_gn_4_157881	TATA-box	TATATA	241	Arabidopsis thaliana	core promoter element around -30 of transcription start
Lsat_1_v5_gn_4_157881	TATA-box	ATATAT	242	Brassica napus	core promoter element around -30 of transcription start
Lsat_1_v5_gn_4_157881	TATA-box	TATATA	243	Arabidopsis thaliana	core promoter element around -30 of transcription start
Lsat_1_v5_gn_4_157881	TATA-box	ATATAA	244	Brassica oleracea	core promoter element around -30 of transcription start
Lsat_1_v5_gn_4_157881	TATA-box	TATA	245	Arabidopsis thaliana	core promoter element around -30 of transcription start
Lsat_1_v5_gn_4_157881	TATA-box	TATA	276	Arabidopsis thaliana	core promoter element around -30 of transcription start
Lsat_1_v5_gn_4_157881	TATA-box	TATAA	420	Arabidopsis thaliana	core promoter element around -30 of transcription start
Lsat_1_v5_gn_4_157881	TATA-box	TATA	421	Arabidopsis thaliana	core promoter element around -30 of transcription start
Lsat_1_v5_gn_4_157881	TATA-box	TATAAAT	451	Brassica juncea	core promoter element around -30 of transcription start
Lsat_1_v5_gn_4_157881	TATA-box	TATAAA	452	Helianthus annuus	core promoter element around -30 of transcription start
Lsat_1_v5_gn_4_157881	TATA-box	TATAA	453	Arabidopsis thaliana	core promoter element around -30 of transcription start
Lsat_1_v5_gn_4_157881	TATA-box	TATA	454	Arabidopsis thaliana	core promoter element around -30 of transcription start
Lsat_1_v5_gn_4_157881	TATA-box	ATATAA	508	Brassica oleracea	core promoter element around -30 of transcription start
Lsat_1_v5_gn_4_157881	TATA-box	TATA	509	Arabidopsis thaliana	core promoter element around -30 of transcription start
Lsat_1_v5_gn_4_157881	TATA-box	ATATAA	513	Brassica oleracea	core promoter element around -30 of transcription start
Lsat_1_v5_gn_4_157881	TATA-box	TATA	514	Arabidopsis thaliana	core promoter element around -30 of transcription start
Lsat_1_v5_gn_4_157881	TATA-box	TATAAAT	651	Brassica juncea	core promoter element around -30 of transcription start
Lsat_1_v5_gn_4_157881	TATA-box	TATAAA	652	Helianthus annuus	core promoter element around -30 of transcription start
Lsat_1_v5_gn_4_157881	TATA-box	TATAA	653	Arabidopsis thaliana	core promoter element around -30 of transcription start
Lsat_1_v5_gn_4_157881	TATA-box	TATA	654	Arabidopsis thaliana	core promoter element around -30 of transcription start
Lsat_1_v5_gn_4_157881	TATA-box	TATA	726	Arabidopsis thaliana	core promoter element around -30 of transcription start
Lsat_1_v5_gn_4_157881	TATA-box	ATATAA	755	Brassica oleracea	core promoter element around -30 of transcription start
Lsat_1_v5_gn_4_157881	TATA-box	TATA	756	Arabidopsis thaliana	core promoter element around -30 of transcription start
Lsat_1_v5_gn_4_157881	TATA-box	TACAAAA	763	Oryza sativa	core promoter element around -30 of transcription start
Lsat_1_v5_gn_4_157881	TATA-box	ccTATAAAaa	806	Arabidopsis thaliana	core promoter element around -30 of transcription start
Lsat_1_v5_gn_4_157881	TATA-box	TATA	808	Arabidopsis thaliana	core promoter element around -30 of transcription start
Lsat_1_v5_gn_4_157881	TATA-box	TACATAAA	855	Oryza sativa	core promoter element around -30 of transcription start
Lsat_1_v5_gn_4_157881	TATA-box	TATAA	1123	Arabidopsis thaliana	core promoter element around -30 of transcription start
Lsat_1_v5_gn_4_157881	TATA-box	TATA	1124	Arabidopsis thaliana	core promoter element around -30 of transcription start
Lsat_1_v5_gn_4_157881	TATA-box	TATA	1430	Arabidopsis thaliana	core promoter element around -30 of transcription start
Lsat_1_v5_gn_4_157881	TATA-box	ATATAA	1460	Brassica oleracea	core promoter element around -30 of transcription start
Lsat_1_v5_gn_4_157881	TATA-box	TATA	1461	Arabidopsis thaliana	core promoter element around -30 of transcription start
Lsat_1_v5_gn_4_157881	TATA-box	TATA	1678	Arabidopsis thaliana	core promoter element around -30 of transcription start
Lsat_1_v5_gn_4_157881	TATA-box	TACAAAA	1743	Oryza sativa	core promoter element around -30 of transcription start
Lsat_1_v5_gn_4_157881	TATA-box	ATTATA	1951	Brassica napus	core promoter element around -30 of transcription start
Lsat_1_v5_gn_4_157881	TATA-box	TATAA	1952	Arabidopsis thaliana	core promoter element around -30 of transcription start
Lsat_1_v5_gn_4_157881	TATA-box	TATA	1953	Arabidopsis thaliana	core promoter element around -30 of transcription start
Lsat_1_v5_gn_4_157881	P-box	CCTTTTG	893	Oryza sativa	gibberellin-responsive element
Lsat_1_v5_gn_4_157881	Box 4	ATTAAT	217	Petroselinum crispum	part of a conserved DNA module involved in light responsiveness
Lsat_1_v5_gn_4_157881	Box 4	ATTAAT	405	Petroselinum crispum	part of a conserved DNA module involved in light responsiveness
Lsat_1_v5_gn_4_157881	MYC	CATTTG	139	Arabidopsis thaliana
Lsat_1_v5_gn_4_157881	MYC	CATTTG	165	Arabidopsis thaliana
Lsat_1_v5_gn_4_157881	MYC	CATGTG	204	Arabidopsis thaliana
Lsat_1_v5_gn_4_157881	MYC	CAATTG	263	Arabidopsis thaliana
Lsat_1_v5_gn_4_157881	AT~TATA-box	TATATA	241	Arabidopsis thaliana
Lsat_1_v5_gn_4_157881	AT~TATA-box	TATATA	243	Arabidopsis thaliana
Lsat_1_v5_gn_4_157881	box S	AGCCACC	1850	Arabidopsis thaliana
Lsat_1_v5_gn_4_157881		motif_sequence	993	organism	short_function
Lsat_1_v5_gn_4_157881		motif_sequence	1052	organism	short_function
Lsat_1_v5_gn_4_157881		motif_sequence	1060	organism	short_function
Lsat_1_v5_gn_4_157881		motif_sequence	1293	organism	short_function
Lsat_1_v5_gn_4_157881		motif_sequence	1360	organism	short_function
Lsat_1_v5_gn_4_157881		motif_sequence	1411	organism	short_function
Lsat_1_v5_gn_4_157881		motif_sequence	1425	organism	short_function
Lsat_1_v5_gn_4_157881		motif_sequence	1454	organism	short_function
Lsat_1_v5_gn_4_157881		motif_sequence	1503	organism	short_function
Lsat_1_v5_gn_4_157881		motif_sequence	1576	organism	short_function
Lsat_1_v5_gn_4_157881		motif_sequence	1670	organism	short_function
Lsat_1_v5_gn_4_157881		motif_sequence	1684	organism	short_function
Lsat_1_v5_gn_4_157881		motif_sequence	1692	organism	short_function
Lsat_1_v5_gn_4_157881		motif_sequence	1984	organism	short_function
Lsat_1_v5_gn_4_157881		motif_sequence	2007	organism	short_function
Lsat_1_v5_gn_4_157881	ABRE	ACGTG	1106	Arabidopsis thaliana	cis-acting element involved in the abscisic acid responsiveness
Lsat_1_v5_gn_4_157881	Myb-binding site	CAACAG	1621	Nicotiana tabacum
Lsat_1_v5_gn_4_157881	CAT-box	GCCACT	1356	Arabidopsis thaliana	cis-acting regulatory element related to meristem expression
Lsat_1_v5_gn_4_157881	GC-motif	CCCCCG	1169	Zea mays	enhancer-like element involved in anoxic specific inducibility
Lsat_1_v5_gn_4_157881	ABRE4	CACGTA	1105	Zea mays
Lsat_1_v5_gn_4_157881	Unnamed__1	CGTGG	1107	Zea mays
Lsat_1_v5_gn_4_157881	Unnamed__1	CGTGG	1604	Zea mays
Lsat_1_v5_gn_4_157881	W box	TTGACC	1802	Arabidopsis thaliana
Lsat_1_v5_gn_4_157881	G-Box	TCCACATGGCA	202	Triticum aestivum	cis-acting regulatory element involved in light responsiveness
Lsat_1_v5_gn_4_157881	MYB-like sequence	TAACCA	179	Arabidopsis thaliana
Lsat_1_v5_gn_4_157881	MYB-like sequence	TAACCA	502	Arabidopsis thaliana
Lsat_1_v5_gn_4_157881	STRE	AGGGG	804	Arabidopsis thaliana
Lsat_1_v5_gn_4_157881	CAAT-box	CAAT	53	Nicotiana glutinosa
Lsat_1_v5_gn_4_157881	CAAT-box	CAAAT	62	Pisum sativum	common cis-acting element in promoter and enhancer regions
Lsat_1_v5_gn_4_157881	CAAT-box	CAAAT	70	Pisum sativum	common cis-acting element in promoter and enhancer regions
Lsat_1_v5_gn_4_157881	CAAT-box	CAAT	80	Nicotiana glutinosa
Lsat_1_v5_gn_4_157881	CAAT-box	CAAAT	140	Pisum sativum	common cis-acting element in promoter and enhancer regions
[truncated: 3,156 more rows]
