# Supplementary material for: Genome-Wide Identification and Expression Analysis of the Aux/IAA Gene Family in Lettuce (Lactuca sativa L.)
Source: Int J Mol Sci. 2025 Feb 16;26(4):1687. doi: 10.3390/ijms26041687 (PMC11855171; doi:10.3390/ijms26041687)
Supplement: Supplementary file 1 [file ijms-26-01687-s001.zip › Supplementary Table S4.xlsx]

## Sheet: Sheet1
Table S4 Sequences of primers used in qRT-PCR and subcellular localization.
Gene Name	Forward primer sequence (5′ → 3′)	Reverse primer sequence (5′ → 3′)
LsActin	GTGAGTGAAGAAGGGCAATG	CACTTTCAACCCGATTCACC
LsIAA1	CCATTGAATCCGATTGCGAATGCT	ACTCTTCATCACCGTGTTCTTCCT
LsIAA2	GATTGTTCACCTGCTTCACTCTTGG	ACACATTCAGAGCCATGTAGGAGTT
LsIAA3	ACGTCGTTGCCACCACTTCAA	CCTTCCAATCGGCAATCCATCCA
LsIAA4	GGCAACTGCAACGAAGCGATT	GCAAGACCCGAGTAACTTGAATGAT
LsIAA5	ACAACTCCAATCCTCCTTCTTCCAA	GCACTAAGTCCAGGCTTTCCATCT
LsIAA6	AATGAGGAAACTGAGAAGGTGGTGG	GAAGATACGGTGCTCCATCCATTGA
LsIAA7	ACCAGCACCTCCTTCGGATTCA	AAGCGTTCAGATCGACTTTCCTACC
LsIAA8	CGAAATGTTGCTCCTCCTTCTGCTA	CGCCATCCATGCTCACCTTCAC
LsIAA9	GCGATGGTGGTTGTGGGAAGAATA	GAGCCATTCCTAGATCCGAATAGCA
LsIAA10	AACATCACGACGGAGCCACCTA	CGTAACGACGGAGCATTCAGAGT
LsIAA11	ACTCCACCACTCTTAGGCGTTGA	CAGCAGAGCTATCGACTGATGAACA
LsIAA12	TGTGAAGGTGAAGATGGATGGAGTT	CGAGCAATGTGTTGGTGAGCAT
LsIAA13	ACAAGCTACCAAGAACTAGCCGATG	CGACAAGCATCCAATCACCATCCT
LsIAA14	AAGAGCCGAATCCGATCAAGAATCA	TCTTTGTGTTGAGAACTGCCTTTGG
LsIAA15	GCATACGCTGGAAGGTTTGGAGTT	GCTGAATTGGTTGTGGTCGTTGTG
LsIAA16	GATGAAGAAGAGGTGGTTGCAGGAT	AGGAGGAGGAGGACAAGTTGAAGAG
LsIAA17	AGATAACAACAGCCGCCGATTACG	TCGTCGCTTTACTCCCAACTTTCG
LsIAA18	GGCGGATATGAAGGTGATTCTGTGA	GGAAGAGGACTTGGTTGCTGTGTT
LsIAA19	CCGACGACCAGCCAGAGATGAA	GCCATCCCACAACTTGTTCCTTG
LsIAA20	GGAGGAATTTGCACGAATGGCTAC	TCATCACTAATCACACCACCACTCA
LsIAA21	GGTCAAGATTCAGTTGCTGCTTCAA	ACATTGTGATCCTGTGTCTTCCTCA
LsIAA22	ATGGTGGCAGTGGTGGTGATGA	GCTAACGTGTGAACGAGTGTATGGT
LsIAA23	ACGCTACCTCTTCTTGTCTGGAACA	CCAATCACACCACCGTCATCTCTG
LsIAA24	GTGGTGGATTGAAGACGAAGGAAGA	CAGAGGAAGACGAAGAAGACGAACA
LsIAA25	GGTTGCCTGGAACCAACGACTT	TGACTCATCTCCGACGAGCTTCTT
LsIAA26	GTTCGGGTTGTCTTTATGTGAAGGT	CGACTCTCACTTAATCCGTCTCTTG
LsIAA27	GGATTGGATGCTCGTTGGTGATGT	TTAGCTGCGGTTCTTGCACTTCTC
LsIAA28	ACCTTCTACGGTGAACACCAACAA	CCTACAACTTGTGCCTTGGATGGT
LsIAA29	GCCTTGGCTCAGACGTTAGAAGAA	GGAACATCTCCGACAAGCATACAGT
LsIAA3-GFP	tacaccaaatcgactctagaATGAACAGTTTGGTCAACCAAGC	ctcaccatgtcgaccccgggTCTTCTTAATTCAAGTCCACTTGCT
LsIAA4-GFP	tacaccaaatcgactctagaATGGAGATTGATCTGAATCATGC	ctcaccatgtcgaccccgggCTAATCGGGCTGCCCGACTGA
LsIAA17-GFP	tacaccaaatcgactctagaATGTCGTCGGAGACGTCCAA	ctcaccatgtcgaccccgggAAGATGGAGAATTTTGAAGGT
LsIAA21-GFP	tacaccaaatcgactctagaATGTCCATGTCCTTAAAAGAACT	ctcaccatgtcgaccccgggATTACGAACTTTACCCTTCTCC
